# Supplementary material for: Effects of tamoxifen inducible MerCreMer on gene expression in cardiac myocytes in mice
Source: J Cardiovasc Aging. Author manuscript; Available in PMC 2022 Jan 24. (PMC8785140; doi:10.20517/jca.2021.30)
Supplement: Supplementary Materials [file NIHMS1770300-supplement-Supplementary_Materials.zip]

Archive with 5 entries (4 files):
- jca-2021-30-SupplementaryMaterials/Supplementary Figure 1.pdf
- jca-2021-30-SupplementaryMaterials/Supplementary Table 1.pdf
- jca-2021-30-SupplementaryMaterials/Supplementary Table 2.pdf
- jca-2021-30-SupplementaryMaterials/Supplementary Table 3.xlsx
- jca-2021-30-SupplementaryMaterials/
