# Supplementary material for: Effects of tamoxifen inducible MerCreMer on gene expression in cardiac myocytes in mice
Source: J Cardiovasc Aging. Author manuscript; Available in PMC 2022 Jan 24. (PMC8785140; doi:10.20517/jca.2021.30)
Supplement: Supplementary Materials [file NIHMS1770300-supplement-Supplementary_Materials.zip › jca-2021-30-SupplementaryMaterials/Supplementary Table 3.xlsx]

## Sheet: Limma-Voom FDR<0.05
GeneID	Symbol	Gene type	logFC	AveExpr	t	PValue	Limma-Voom weighted-adjPVal	Limma-Voom non-weighted-adjPVal	B	S01_WT1	S02_WT2	S03_WT3	S04_WT4	S05_WT5	S06_CRE1	S07_CRE2	S08_CRE3	S09_CRE4	S14_CRE5
ENSMUSG00000053093	Myh7	protein_coding	-1.05159	0.872892	-13.6729	1.56621e-08	4.68257e-05	0.00037127	10.1941	1247.38	1225.04	1260.63	1316.81	1098.75	580.742	556.859	562.964	770.21	591.521
ENSMUSG00000040264	Gbp2b	protein_coding	7.03165	-1.66029	12.7782	3.97981e-08	7.93242e-05	0.000188364	6.23849	0.0401694	0.0120316	0.0924707	0.0171181	0.0129068	3.94728	7.53663	2.40356	3.55109	4.00715
ENSMUSG00000002289	Angptl4	protein_coding	-2.10002	0.872892	-12.6214	3.76749e-08	7.93242e-05	0.000902124	8.71039	6.94931	6.3647	6.51258	5.08409	4.86588	1.41067	1.36591	2.37641	1.20455	1.27827
ENSMUSG00000028957	Per3	protein_coding	1.336	4.68744	12.1035	5.94521e-08	8.88734e-05	0.000414266	8.88009	16.2686	15.8696	14.3858	21.8599	12.0937	38.0362	46.8428	47.4602	40.5012	38.3623
ENSMUSG00000087303	Lipo2	protein_coding	4.15835	-1.39444	11.6571	8.9309e-08	0.000106805	0.000155992	5.6966	0.0937287	0.180473	0.0660505	0.0513544	0.0645342	1.38478	1.94442	2.40356	1.86158	1.42189
ENSMUSG00000103476	Strit1	protein_coding	-3.97134	0.872892	-10.7922	2.74516e-07	0.000273578	0.0054367	6.8298	18.411	13.1264	10.1586	9.4321	6.49214	0.660037	0.787409	0.692552	0.453663	1.07719
ENSMUSG00000056708	Ier5	protein_coding	1.44692	5.00088	10.2603	4.56117e-07	0.000363647	0.00165107	6.82849	15.1439	22.102	21.0965	25.215	17.8502	61.9011	43.0504	45.9393	46.696	62.3477
ENSMUSG00000027820	Mme	protein_coding	-2.13375	0.872892	-10.1056	4.14711e-07	0.000363647	0.0118818	6.88183	11.6625	9.73353	10.185	8.64467	5.14983	1.69539	1.848	3.32697	2.39346	2.48472
ENSMUSG00000050777	Tmem37	protein_coding	-3.07939	0.872892	-10.032	4.43278e-07	0.000363647	0.0118818	5.78008	2.45033	2.9718	2.84017	3.85158	2.23288	0.245896	1.71944	0.285169	0.516237	0.330338
ENSMUSG00000037348	Paqr7	protein_coding	1.06549	3.59764	9.45625	8.2307e-07	0.000574981	0.00393739	6.28173	7.94016	7.88067	7.59581	10.0141	9.7963	18.1057	14.093	18.9977	19.8517	15.0663
ENSMUSG00000029469	Ift81	protein_coding	-0.986859	0.872892	-9.4266	8.58577e-07	0.000574981	0.00462845	6.11001	74.7553	97.8527	86.1695	83.9988	119.918	41.9965	52.3708	40.8606	40.0631	51.2311
ENSMUSG00000033149	Phldb2	protein_coding	1.00433	4.67597	8.80445	1.73582e-06	0.00103794	0.0104406	5.43679	21.1693	17.53	14.4122	19.0183	23.8906	38.5798	37.6832	32.0611	29.8323	35.26
ENSMUSG00000039633	Lonrf1	protein_coding	1.30759	2.35149	8.63574	2.09662e-06	0.00119398	0.00660701	5.38086	2.98593	3.47712	2.94585	4.4336	2.49102	7.7522	6.4439	8.24273	11.0913	7.77013
ENSMUSG00000054199	Gon4l	protein_coding	-0.819568	0.872892	-8.42351	2.69967e-06	0.00146752	0.00186604	4.93372	44.5479	49.3655	57.0808	57.089	52.9826	27.9933	25.8238	28.2045	26.6723	34.944
ENSMUSG00000094870	Zfp131	protein_coding	-0.438789	4.32179	-8.19744	3.55256e-06	0.00184718	0.0115137	4.70571	24.0079	24.412	23.0516	23.8113	20.8187	17.5363	17.6283	17.3953	16.0659	17.6803
ENSMUSG00000020029	Nudt4	protein_coding	-0.523855	7.52687	-8.11612	3.92658e-06	0.00195658	0.00961463	4.51749	221.749	248.247	216.315	203.312	207.658	155.808	142.393	162.804	168.653	148.609
ENSMUSG00000059456	Ptk2b	protein_coding	1.76867	2.2794	8.0111	4.53926e-06	0.0021714	0.00920436	4.63158	3.73576	2.27396	2.07399	3.44075	2.36195	8.52871	7.40808	6.69467	13.5942	8.83296
ENSMUSG00000043110	Lrrn4	protein_coding	-1.7805	0.872892	-7.88962	5.20942e-06	0.00239613	0.00887144	4.30516	4.32491	2.46647	3.36857	3.06415	2.87823	0.996526	0.433879	0.665393	1.23584	0.96229
ENSMUSG00000027765	P2ry1	protein_coding	0.513853	4.26393	7.83605	5.57431e-06	0.00246901	0.0134868	4.25091	15.6795	16.9043	15.9446	18.3335	13.7974	23.3601	20.8422	22.2296	24.6699	23.9998
ENSMUSG00000024726	Carnmt1	protein_coding	-0.633166	3.72163	-7.80146	5.82444e-06	0.00248766	0.0140482	4.25683	18.4913	16.0381	17.7412	16.3136	14.3395	10.9618	8.95076	12.3709	9.65207	11.0735
ENSMUSG00000049001	Ndnf	protein_coding	1.63144	3.61448	7.95322	6.31524e-06	0.00258689	0.00923845	4.27336	10.9127	4.84872	6.16912	10.5961	6.31145	23.6449	16.1499	19.2964	25.0453	18.858
ENSMUSG00000029019	Nppb	protein_coding	1.52262	6.76861	7.91836	6.58739e-06	0.00258689	0.00827065	4.03056	88.3058	58.6057	51.9553	88.518	61.6818	237.186	160.648	129.344	192.056	170.871
ENSMUSG00000028399	Ptprd	protein_coding	-0.581707	4.42676	-7.68666	6.74443e-06	0.00258689	0.0461031	4.03091	27.3554	29.1043	27.1732	27.5089	19.6571	17.8469	15.8607	17.8298	18.8192	19.0591
ENSMUSG00000038816	Ctnnal1	protein_coding	-0.641984	5.15514	-7.66644	6.92202e-06	0.00258689	0.0136394	3.96006	47.7614	41.7856	43.4216	45.6541	38.5786	24.7579	33.7943	27.9873	30.8334	29.9459
ENSMUSG00000040997	Abhd4	protein_coding	0.426625	4.57768	7.55132	8.03326e-06	0.00291121	0.00759962	3.84529	21.1961	18.9016	21.5457	20.0454	21.206	26.725	28.2664	29.2637	27.0477	27.4755
ENSMUSG00000030096	Slc6a6	protein_coding	0.73791	6.2459	7.48901	8.71314e-06	0.00306472	0.0181976	3.69615	64.6326	56.9694	48.2565	55.8908	71.5168	92.0816	123.109	86.053	103.232	88.6312
ENSMUSG00000051067	Lingo3	protein_coding	-1.34492	0.872892	-7.45703	9.15039e-06	0.00312656	0.00692271	3.93751	9.70761	8.48225	11.6909	8.43925	9.51235	3.50726	2.81218	4.52196	2.2996	5.06997
ENSMUSG00000050965	Prkca	protein_coding	-0.706935	5.01519	-7.35013	1.04602e-05	0.00322466	0.034019	3.53398	37.9065	42.9647	47.5696	44.6955	33.4158	26.518	19.6852	31.4364	25.3269	26.0105
ENSMUSG00000026308	Klhl30	protein_coding	-0.473128	5.44722	-7.23549	1.21849e-05	0.00364298	0.0145165	3.3565	50.8411	52.8546	53.9897	51.6455	50.1173	37.7774	30.9661	42.1914	34.4002	39.1953
ENSMUSG00000032942	Ucp3	protein_coding	-2.11343	0.872892	-7.32689	1.39257e-05	0.00396518	0.0290594	3.32299	56.4113	56.7529	99.0625	48.2903	34.4742	12.4631	9.33643	21.1432	30.2077	12.3374
ENSMUSG00000040964	Arhgef10l	protein_coding	-0.509409	5.68065	-7.08937	1.48363e-05	0.00412621	0.0366247	3.14512	66.534	64.1643	66.143	61.3343	50.0915	45.6979	35.4013	45.2332	42.7538	46.4341
ENSMUSG00000041117	Ccdc8	protein_coding	1.21738	2.81461	6.98351	1.725e-05	0.00468848	0.0136854	3.29461	7.27067	3.83807	4.79527	4.09124	4.60774	12.6442	11.0077	8.16125	9.71465	10.6714
ENSMUSG00000026158	Ogfrl1	protein_coding	-0.535926	3.92623	-6.95872	1.7732e-05	0.00471239	0.0516511	3.0876	19.9106	18.3241	18.2167	19.2579	14.4428	12.7995	12.4539	14.1362	13.6568	11.5906
ENSMUSG00000032456	Nmnat3	protein_coding	0.826675	3.19037	6.85621	2.04255e-05	0.00519721	0.0457312	3.0725	5.74423	5.97969	6.1427	8.47348	9.95118	11.5312	11.5219	13.8918	11.4041	10.7288
ENSMUSG00000003949	Hlf	protein_coding	1.1151	3.88102	6.86456	2.31318e-05	0.00559326	0.0160943	2.86878	9.97541	10.6239	8.8904	14.3621	6.62121	19.5552	18.1426	20.9531	31.9911	22.621
ENSMUSG00000022389	Tef	protein_coding	0.83379	6.71552	6.84338	2.29255e-05	0.00559326	0.0118818	2.70241	82.3071	85.2917	71.2421	87.9017	51.1498	128.707	164.794	163.89	168.622	124.681
ENSMUSG00000023953	Polh	protein_coding	-0.465577	3.14647	-6.75902	2.33852e-05	0.00559326	0.0108108	2.9129	11.1537	10.4554	10.1321	9.87717	10.9321	7.41571	7.66519	7.0749	7.11782	8.11483
ENSMUSG00000022742	Cpox	protein_coding	-0.528803	4.80907	-6.73578	2.41586e-05	0.00566495	0.0311922	2.67509	33.5415	31.4385	37.6091	38.1564	27.8659	24.9908	22.867	25.2171	21.4786	22.9657
ENSMUSG00000040345	Arhgap9	protein_coding	1.09836	0.364979	6.64751	2.73543e-05	0.00581253	0.0141064	2.75244	0.923897	0.830178	0.779396	1.11268	0.864759	2.00599	2.07298	2.02334	1.51742	1.70914
ENSMUSG00000008035	Mid1ip1	protein_coding	1.02504	6.34499	6.79409	2.77042e-05	0.00581253	0.0129696	2.53232	51.5106	61.0361	42.5497	74.3441	58.61	103.522	142.65	142.435	91.593	112.186
ENSMUSG00000020612	Prkar1a	protein_coding	-0.418297	8.35363	-6.63976	2.76556e-05	0.00581253	0.0416865	2.47034	348.336	385.19	411.138	386.716	336.494	281.603	269.471	326.084	278.69	283.33
ENSMUSG00000028173	Wls	protein_coding	-0.450904	5.4867	-6.68759	2.58509e-05	0.00581253	0.0220104	2.57088	52.7157	56.8251	55.2314	45.7911	52.7245	39.9775	33.5051	37.5472	42.3158	38.6496
ENSMUSG00000038670	Mybpc2	protein_coding	-1.0868	0.872892	-6.80373	2.73472e-05	0.00581253	0.0225463	2.59225	40.6381	59.7848	41.2287	33.6029	31.7638	21.7812	18.2711	23.153	23.9503	17.1632
ENSMUSG00000101860	Mindy4b-ps	protein_coding	-1.94352	0.872892	-6.66958	2.6515e-05	0.00581253	0.0130654	2.75	1.78084	1.55207	3.47426	2.00282	1.87149	0.582386	0.498157	0.692552	0.672673	0.445238
ENSMUSG00000056596	Trnp1	protein_coding	2.87244	0.488269	6.66912	2.89365e-05	0.0059664	0.0026199	2.63878	0.495423	0.397041	0.594454	0.633372	0.684063	5.70738	3.26212	3.51708	3.70752	2.39854
ENSMUSG00000046447	Camk2n1	protein_coding	0.917147	1.01746	6.52694	3.2467e-05	0.00647121	0.0329083	2.70278	1.56661	1.38363	1.3078	1.38657	1.81987	2.67897	3.67993	2.67515	2.33089	2.62834
ENSMUSG00000026426	Arl8a	protein_coding	0.730432	2.0388	6.53596	3.20514e-05	0.00647121	0.0201674	2.73695	2.74491	3.52525	3.5271	2.96144	3.47194	5.75915	4.90122	5.39104	4.55227	5.64447
ENSMUSG00000024866	Acy3	protein_coding	0.611896	3.65185	6.50113	3.36886e-05	0.00652123	0.0320125	2.4796	11.4215	8.45819	9.92078	10.9385	11.5516	15.4397	14.0287	14.8423	17.6929	14.2907
ENSMUSG00000025701	Alox5	protein_coding	-1.50638	0.872892	-6.54139	3.38085e-05	0.00652123	0.0208342	2.68601	6.41372	8.93945	5.58787	10.7673	6.90516	2.1613	3.39068	1.88754	3.89524	3.08794
ENSMUSG00000022865	Cxadr	protein_coding	-0.389508	6.20888	-6.46025	3.57244e-05	0.0067814	0.015127	2.22218	94.4115	76.7734	84.6635	86.9773	84.6818	62.8847	59.0236	65.195	68.6908	65.2777
ENSMUSG00000020601	Trib2	protein_coding	0.812898	5.14224	6.49605	3.65462e-05	0.006829	0.0674199	2.25137	30.2476	25.543	19.8812	28.981	38.7076	44.1189	44.9466	48.4379	38.2485	47.6692
ENSMUSG00000052920	Prkg1	protein_coding	0.580682	5.03201	6.42357	3.7663e-05	0.0069294	0.0386619	2.20156	28.5605	29.4412	28.045	27.68	17.7211	41.427	40.1257	47.9219	38.4675	39.6549
ENSMUSG00000047473	Zfp30	protein_coding	1.09073	4.09023	6.49968	4.04087e-05	0.00710658	0.0148017	2.27326	17.0988	8.93945	14.1216	11.2124	8.35073	23.0236	24.5704	30.3501	21.3534	27.734
ENSMUSG00000029650	Slc46a3	protein_coding	1.05464	2.56688	6.39219	3.941e-05	0.00710658	0.00883567	2.50084	4.48559	4.05464	3.57994	3.64617	3.98822	7.1051	9.14359	9.92658	11.8109	7.3967
ENSMUSG00000029189	Sel1l3	protein_coding	-1.39309	0.872892	-6.37564	4.03658e-05	0.00710658	0.0914128	2.40371	1.53983	2.12959	2.02114	1.59199	0.9422	0.608269	0.562435	0.692552	1.01683	0.703764
ENSMUSG00000029624	Ptcd1	protein_coding	0.339341	4.6215	6.36126	4.12169e-05	0.00714366	0.0504533	2.1402	21.6245	21.9335	20.5153	23.0924	24.252	27.6827	26.4345	27.9329	26.1404	28.05
ENSMUSG00000034462	Pkd2	protein_coding	0.745016	3.90742	6.29927	4.5109e-05	0.00731673	0.0483373	2.14795	13.4835	12.1398	10	8.85008	14.2621	18.9599	25.8881	16.3361	18.7253	18.6569
ENSMUSG00000008206	Cers4	protein_coding	-0.459902	5.47604	-6.32168	4.36585e-05	0.00731673	0.0181154	2.02636	58.875	45.5876	52.8536	48.0506	59.6425	35.5773	38.7438	38.2805	36.778	38.6783
ENSMUSG00000026558	Uck2	protein_coding	-0.46139	5.80919	-6.30448	4.47669e-05	0.00731673	0.0416865	1.99065	63.5614	68.64	76.6582	61.2316	58.197	50.4087	41.2506	49.9045	50.2002	49.4789
ENSMUSG00000002500	Rpl3l	protein_coding	-0.616111	7.06436	-6.29676	4.52745e-05	0.00731673	0.00961463	1.96996	146.471	185.298	164.928	173.698	168.731	102.979	102.09	106.639	95.1597	131.776
ENSMUSG00000023921	Mmut	protein_coding	0.349757	7.25726	6.21085	5.13511e-05	0.00808037	0.0416865	1.83839	147.944	131.661	136.077	122.994	144.595	170.898	171.189	183.716	159.549	173.744
ENSMUSG00000042246	Tmc7	protein_coding	0.556769	3.18994	6.1953	5.25404e-05	0.00816014	0.0329083	2.08888	7.351	7.6641	8.07137	6.62472	8.27329	11.2983	10.6863	9.22045	12.155	11.8778
ENSMUSG00000019846	Lama4	protein_coding	0.70443	6.36747	6.20058	5.47714e-05	0.00825089	0.0258392	1.78663	64.4451	79.9257	59.67	56.1989	65.9927	111.598	129.344	91.0503	86.7122	113.335
ENSMUSG00000054428	Atpif1	protein_coding	0.375068	6.85813	6.17099	5.4459e-05	0.00825089	0.0715673	1.78019	90.3678	98.8874	100.991	99.097	124.125	128.94	144.096	130.594	131.797	124.394
ENSMUSG00000029314	Gpat3	protein_coding	-0.54122	4.17989	-6.16192	5.51945e-05	0.00825089	0.0935675	1.87437	25.9361	23.0404	22.8667	22.168	16.2497	15.4915	12.4218	15.5756	15.4715	16.7611
ENSMUSG00000021687	Scamp1	protein_coding	-0.422642	4.46556	-6.10843	5.97485e-05	0.00873853	0.0945635	1.76529	27.3018	26.0724	25.2709	25.8313	20.9994	18.1316	18.6889	21.9037	20.4461	18.7144
ENSMUSG00000064061	Dzip3	protein_coding	-0.787991	0.872892	-6.10652	5.9918e-05	0.00873853	0.0677985	2.0119	11.609	8.93945	9.23386	8.78161	6.75028	5.1897	4.29058	6.96626	4.33326	5.58702
ENSMUSG00000027803	Wwtr1	protein_coding	0.407317	6.1415	6.08344	6.20107e-05	0.0088619	0.0476696	1.64776	65.4092	62.7446	57.1337	55.9592	65.8895	82.2199	96.9799	75.5425	75.574	78.1178
ENSMUSG00000056671	Prelid2	protein_coding	-0.735341	2.1112	-6.0809	6.2246e-05	0.0088619	0.0345348	2.07298	5.15508	5.59468	5.66713	5.11833	5.71773	2.86016	3.71207	4.35901	2.86277	3.57627
ENSMUSG00000022951	Rcan1	protein_coding	-0.430459	5.51184	-6.02948	6.72135e-05	0.00945654	0.027148	1.5742	53.037	52.0606	58.0848	45.7911	57.2419	37.7774	36.7833	37.3571	42.66	42.0104
ENSMUSG00000043085	Tmem82	protein_coding	-1.41118	0.872892	-6.13327	6.93966e-05	0.00965016	0.106238	1.70047	25.5076	33.171	36.658	23.4347	15.4753	9.48641	8.40439	11.366	22.8865	10.4703
ENSMUSG00000032911	Cspg4	protein_coding	0.636383	4.72963	5.96112	7.44789e-05	0.00983565	0.0345348	1.52172	18.3039	22.2945	19.6698	22.2707	25.8266	36.3279	35.1442	27.9873	36.7467	28.5096
ENSMUSG00000061731	Ext1	protein_coding	0.41502	4.93594	5.94503	7.63072e-05	0.00983565	0.0483373	1.47341	25.1594	26.6018	24.4519	31.4803	27.4012	36.0691	36.6868	32.1697	33.0861	36.3228
ENSMUSG00000029238	Clock	protein_coding	-0.522293	5.89559	-5.94068	7.68103e-05	0.00983565	0.0130654	1.42662	83.2177	72.2014	73.2764	69.7907	68.1094	53.0747	44.9466	45.885	42.3471	57.6368
ENSMUSG00000020102	Slc16a7	protein_coding	-0.528764	2.30348	-5.98419	7.19381e-05	0.00983565	0.0377105	1.90203	5.50321	6.1	6.1427	5.59764	6.20819	4.18023	4.67625	4.30469	3.45723	4.12205
ENSMUSG00000041073	Nacad	protein_coding	-1.56486	0.872892	-5.97724	7.2694e-05	0.00983565	0.0349048	1.92721	1.88796	1.7927	2.52313	3.74887	3.44613	0.81534	0.337461	0.774029	1.07941	0.818664
ENSMUSG00000055341	Zfp457	protein_coding	-1.97858	0.872892	-5.94515	7.62935e-05	0.00983565	0.0627801	1.80867	2.31644	1.69645	2.60239	1.48928	1.04545	0.634153	0.176765	0.529599	0.92297	0.330338
ENSMUSG00000068742	Cry2	protein_coding	0.604662	4.36443	5.92383	7.87893e-05	0.00991833	0.0345348	1.49619	16.831	18.2759	17.2128	16.8956	12.5842	25.7156	23.2848	23.8319	34.7443	24.6317
ENSMUSG00000019082	Slc25a22	protein_coding	-0.764145	0.872892	-5.87109	8.90533e-05	0.0110936	0.078985	1.40205	21.0889	22.0538	25.0596	26.3448	16.7144	13.6278	8.40439	11.8277	17.599	14.2333
ENSMUSG00000037490	Slc2a12	protein_coding	-0.604073	3.33074	-5.83425	9.02631e-05	0.0111284	0.0541473	1.49096	15.4117	12.2842	13.3818	12.753	9.71886	9.04639	7.31166	8.35137	6.80495	9.00531
ENSMUSG00000055866	Per2	protein_coding	1.28766	3.4912	5.93776	9.209e-05	0.0111747	0.0377105	1.52319	7.91338	8.8432	6.56542	9.97988	2.74916	18.9081	25.4381	14.4893	23.3558	15.7557
ENSMUSG00000028708	Mknk1	protein_coding	0.493819	3.00216	5.76735	9.9983e-05	0.0111747	0.0416865	1.47084	6.86897	5.95562	6.43332	7.89147	6.90516	9.25346	11.0398	8.73159	9.40177	9.06276
ENSMUSG00000068220	Lgals1	protein_coding	0.445405	6.64346	5.7847	9.73602e-05	0.0111747	0.0914128	1.17517	77.9421	77.1343	80.7533	89.9901	109.36	111.106	127.448	123.994	113.181	105.033
ENSMUSG00000026082	Rev1	protein_coding	0.445318	4.35696	5.76959	9.96395e-05	0.0111747	0.0379334	1.25074	16.3222	19.0941	17.0014	20.0454	15.4495	23.3342	21.6457	22.8542	26.6723	25.8382
ENSMUSG00000031521	Aga	protein_coding	-0.479043	3.76493	-5.79673	9.55845e-05	0.0111747	0.0158412	1.37126	17.7951	16.4712	14.4122	15.4919	17.2823	10.8065	11.0398	10.334	12.2176	12.6534
ENSMUSG00000026062	Slc9a2	protein_coding	-0.814554	0.872892	-5.81395	9.31026e-05	0.0111747	0.0201674	1.68427	6.14592	4.70434	5.16515	5.66611	5.8468	2.67897	2.52292	3.81583	2.39346	3.54755
ENSMUSG00000027956	Tmem144	protein_coding	-0.890592	0.872892	-5.88377	9.68725e-05	0.0111747	0.0975385	1.29245	26.1235	39.6199	36.6844	25.4889	19.1667	18.4163	14.3823	16.499	18.475	16.244
ENSMUSG00000022129	Dct	protein_coding	-1.00557	0.872892	-5.77354	9.9038e-05	0.0111747	0.0337975	1.67346	4.11067	3.26055	3.10437	4.74173	2.95567	2.08365	2.20153	1.42584	1.3297	1.59424
ENSMUSG00000039542	Ncam1	protein_coding	0.724316	3.10062	5.7093	0.000109316	0.0121047	0.0337975	1.3656	8.10083	5.1856	7.30518	7.10403	6.54377	11.4795	9.65782	10.5241	13.0937	9.89578
ENSMUSG00000050541	Adra1b	protein_coding	-0.60451	4.43051	-5.69547	0.000111672	0.0122522	0.0224095	1.11506	22.535	27.6606	30.4493	27.9882	29.647	18.7269	13.386	17.2052	15.4402	20.7251
ENSMUSG00000046351	Zfp322a	protein_coding	-0.446366	4.01577	-5.68193	0.000114031	0.0123233	0.131745	1.14717	20.232	19.4791	20.1718	17.9912	15.0881	13.6796	13.8038	16.5534	12.7495	14.262
ENSMUSG00000071648	Rom1	protein_coding	0.556526	3.49762	5.66917	0.000116303	0.0124185	0.0533829	1.21944	10.0022	9.37259	8.96966	10.9043	7.86027	14.042	13.1288	16.3904	11.06	14.0322
ENSMUSG00000024501	Dpysl3	protein_coding	0.492232	5.69304	5.64096	0.000121499	0.0128143	0.027148	0.954124	41.7896	47.9698	48.098	34.4931	43.6381	61.927	57.0952	64.8691	69.9736	58.9582
ENSMUSG00000028910	Mecr	protein_coding	-0.379052	4.11966	-5.6375	0.000122153	0.0128143	0.0729371	1.06081	21.5978	21.0913	19.8019	20.1138	16.6111	15.9832	15.7	14.0547	14.5954	16.244
ENSMUSG00000060969	Irx1	protein_coding	1.01327	1.94819	5.61237	0.000127016	0.0130319	0.0975385	1.39948	1.91474	2.53866	2.68165	3.61193	4.34961	6.38036	5.19047	4.19605	4.99029	5.15615
ENSMUSG00000037306	Man1c1	protein_coding	-0.602247	4.33632	-5.60994	0.000127497	0.0130319	0.131692	0.989172	24.9184	24.6527	31.3211	23.0239	18.2632	16.9409	14.7679	19.3507	18.0057	16.0429
ENSMUSG00000043719	Col6a6	protein_coding	-1.33368	0.872892	-5.61415	0.000126663	0.0130319	0.0690166	1.44126	2.95915	2.73116	2.17967	3.13262	3.88496	0.918875	2.26581	0.638235	1.54871	1.22082
ENSMUSG00000028573	Fggy	protein_coding	1.43375	1.58277	5.59136	0.000131238	0.0131889	0.151884	1.40569	1.43271	1.26331	1.28138	3.74887	4.24635	4.72379	4.9655	4.00594	3.61366	4.6391
ENSMUSG00000034842	Art3	protein_coding	0.53143	8.3228	5.59427	0.000130645	0.0131889	0.0416865	0.851498	340.329	219.347	270.028	264.972	256.808	391.272	402.591	356.936	407.499	360.428
ENSMUSG00000059824	Dbp	protein_coding	0.944376	5.51005	5.68336	0.000134136	0.0132573	0.0306853	0.901573	38.4957	30.2594	28.4942	39.5258	24.665	58.8209	79.3677	94.7982	49.5118	54.4771
ENSMUSG00000035914	Cd276	protein_coding	-0.654588	1.65496	-5.58123	0.000133327	0.0132573	0.0399706	1.3613	3.36084	4.51183	4.08192	4.12547	3.75589	2.52367	2.45865	2.59368	2.17445	2.85814
ENSMUSG00000053062	Jam2	protein_coding	0.532434	6.45765	5.5665	0.000136426	0.0133731	0.0483373	0.824448	96.1254	67.9422	66.7506	62.8065	76.3698	103.652	112.117	103.706	113.557	96.1284
ENSMUSG00000058624	Gda	protein_coding	0.970846	1.94369	5.54321	0.000141484	0.0135967	0.0697199	1.29463	3.09305	2.61085	2.73449	2.24248	3.34287	5.9921	7.98658	3.87015	4.4897	5.15615
ENSMUSG00000015745	Plekho1	protein_coding	0.537563	5.23423	5.53785	0.000142678	0.0135967	0.0347646	0.80475	32.4971	32.9785	28.5999	32.9524	31.4798	51.4699	47.6784	36.1349	48.0413	42.154
ENSMUSG00000063172	Hspb11	protein_coding	-0.848121	0.872892	-5.54297	0.000141537	0.0135967	0.0366207	1.316	3.36084	3.59744	4.47822	3.78311	4.37542	1.74716	2.61934	2.32209	2.23703	2.59962
ENSMUSG00000053441	Adamts19	protein_coding	-1.7007	0.872892	-5.53527	0.000143255	0.0135967	0.0499366	1.3075	3.8161	1.84083	1.80978	4.02277	2.05219	0.582386	0.626714	0.882665	1.26713	0.703764
ENSMUSG00000053835	H2-T24	protein_coding	1.97519	2.3425	5.55027	0.000163895	0.0150838	0.131755	1.17918	4.53914	1.96114	1.46632	1.86588	7.00842	9.35699	18.6568	7.10206	5.83505	9.12021
ENSMUSG00000038859	Baiap2l1	protein_coding	0.565688	3.31633	5.45785	0.000161787	0.0150838	0.0472135	0.917473	8.95778	7.11065	8.41483	9.53481	7.36981	12.3595	10.4613	12.0721	14.8144	11.0448
ENSMUSG00000020593	Lpin1	protein_coding	-0.441654	8.00301	-5.43969	0.000166491	0.0150838	0.160131	0.601549	280.985	313.675	318.007	316.943	233.42	211.561	203.264	228.447	272.745	222.174
ENSMUSG00000028393	Alad	protein_coding	-0.884269	0.872892	-5.54674	0.000164774	0.0150838	0.0516511	0.685269	57.9109	62.2633	62.5762	46.4073	44.3608	27.631	40.2222	26.0861	23.8564	40.5741
ENSMUSG00000021676	Iqgap2	protein_coding	-0.911461	0.872892	-5.44085	0.000166185	0.0150838	0.0674199	1.13875	6.06558	4.31933	4.4518	4.94715	3.75589	2.67897	1.36591	3.38129	2.33089	2.25492
ENSMUSG00000005982	Naa60	protein_coding	0.51882	3.90371	5.4193	0.000171946	0.0154609	0.0461031	0.753572	13.6174	12.212	11.7438	13.9855	10.6998	17.7951	16.0856	17.857	23.043	16.3876
ENSMUSG00000005873	Reep5	protein_coding	-0.303639	7.51989	-5.41041	0.000174381	0.0155629	0.0533829	0.560239	195.264	217.855	200.912	197.937	209.001	160.26	148.563	180.756	167.464	170.182
ENSMUSG00000036181	H1f2	protein_coding	0.728012	6.09355	5.47197	0.000176722	0.0156182	0.0884313	0.585228	49.3147	54.9722	51.4533	44.5243	69.6841	80.3821	122.306	81.5718	63.9352	99.3744
ENSMUSG00000021981	Cab39l	protein_coding	-0.377667	4.00062	-5.39882	0.000177613	0.0156182	0.0483373	0.692909	18.5181	18.1556	19.8548	15.8343	18.8311	14.0678	13.9966	12.724	15.1899	14.578
ENSMUSG00000043424	Eif3j2	protein_coding	-3.75486	0.872892	-5.44755	0.000191633	0.0167281	0.138843	1.04458	5.74423	3.98245	9.04892	4.94715	2.69753	0.220012	2.55506	4.44048	0.297227	0.215438
ENSMUSG00000026491	Ahctf1	protein_coding	0.347631	5.45692	5.33533	0.000196475	0.0169039	0.0257985	0.460726	37.2103	43.1331	37.7677	38.6699	34.0354	48.4415	51.6958	49.2255	56.3324	48.2437
ENSMUSG00000006732	Mettl1	protein_coding	-0.501744	2.10925	-5.31917	0.000201605	0.0172214	0.120894	0.901259	4.78016	5.28185	5.32367	5.15256	4.40124	3.61079	4.12988	4.0331	3.67623	3.31774
ENSMUSG00000060036	Rpl3	protein_coding	0.608099	5.97716	5.32768	0.000206634	0.0175258	0.0522497	0.407437	48.1899	46.0207	46.2221	51.0634	65.9411	76.2925	86.6632	92.028	77.1071	60.7679
ENSMUSG00000022661	Cd200	protein_coding	1.81842	3.09762	5.37935	0.00021277	0.0179191	0.143861	0.822986	6.27982	3.50118	2.17967	4.02277	14.5202	12.7737	30.4519	14.0547	11.3729	12.1363
ENSMUSG00000026339	Ccdc93	protein_coding	-0.598995	4.74744	-5.28169	0.000215216	0.0179984	0.112897	0.412553	31.2652	31.8475	29.1283	44.045	28.9501	20.6423	29.7448	18.4816	20.9154	22.2763
ENSMUSG00000042487	Leo1	protein_coding	-0.678452	3.81659	-5.26996	0.000219011	0.0181885	0.0175978	0.507941	19.6964	14.5943	20.0133	17.3749	22.0062	10.6253	9.81851	9.43772	10.403	13.6875
ENSMUSG00000034192	Lsm3	protein_coding	0.357653	3.45176	5.24217	0.000228073	0.018703	0.0457312	0.532628	8.7971	9.42071	10.0265	10.7331	9.51235	12.696	11.779	13.1857	12.4679	11.7916
ENSMUSG00000105096	Gbp10	protein_coding	-3.17362	0.872892	-5.31964	0.000228333	0.018703	0.135176	0.740692	2.31644	2.34615	1.20212	1.59199	0.916386	0.168245	0.851688	0.0407384	1.26713	0.129263
ENSMUSG00000027951	Adar	protein_coding	0.608656	3.74262	5.2319	0.000231871	0.0188636	0.155443	0.482196	12.1446	10.1667	9.57732	9.4321	14.83	15.9056	21.8064	14.0547	13.5942	16.8472
ENSMUSG00000037949	Ano10	protein_coding	-0.930828	0.872892	-5.31611	0.000234587	0.0189556	0.0729371	0.330261	40.3167	56.5604	46.7505	41.9908	76.6021	23.5413	38.9687	22.311	18.3812	31.8417
ENSMUSG00000028556	Dock7	protein_coding	-0.429091	3.87412	-5.21791	0.00023715	0.0189819	0.0642131	0.416814	15.974	16.8322	17.7147	16.519	15.8367	11.0136	13.6431	14.0276	12.9998	13.4577
ENSMUSG00000066551	Hmgb1	protein_coding	-0.441213	5.98283	-5.20825	0.000240873	0.0189819	0.119755	0.236504	65.5163	72.7067	79.8286	61.7794	88.399	50.4087	64.6801	53.408	50.8572	55.6548
ENSMUSG00000032845	Alpk2	protein_coding	-0.620395	8.10906	-5.24857	0.000239311	0.0189819	0.170239	0.236352	386.229	409.783	359.301	347.687	210.937	224.27	201.496	210.631	239.518	270.777
ENSMUSG00000048581	E130311K13Rik	protein_coding	-0.647228	2.54202	-5.20725	0.000241262	0.0189819	0.0541473	0.641052	6.19948	7.30316	8.99608	6.3166	7.98934	4.95675	4.61197	5.36389	3.7701	4.72527
ENSMUSG00000004040	Stat3	protein_coding	-0.464877	7.32689	-5.20228	0.0002432	0.0190094	0.105362	0.216141	158.013	219.107	208.363	180.956	166.692	143.772	121.084	154.358	145.876	133.414
ENSMUSG00000038550	Ciart	protein_coding	1.86521	1.78475	5.23019	0.0002681	0.0206363	0.0416865	0.714858	2.12898	2.89961	2.15325	1.62622	0.425926	8.01104	9.33643	11.8277	5.05287	5.73065
ENSMUSG00000020205	Phlda1	protein_coding	1.55862	2.28991	5.2235	0.000270918	0.0206363	0.0886326	0.64577	2.74491	1.91302	2.65523	8.88432	2.18126	8.8652	5.38331	6.53172	11.0913	8.37336
ENSMUSG00000022822	Abcc5	protein_coding	0.604975	5.21278	5.16761	0.000266685	0.0206363	0.0295603	0.168535	29.2567	28.0937	27.411	36.4788	28.6145	48.3121	50.4745	42.6802	54.8307	36.6675
ENSMUSG00000035105	Egln3	protein_coding	-0.587853	6.02923	-5.15985	0.000270029	0.0206363	0.0657091	0.12615	74.1929	82.8614	75.0994	104.369	74.4596	57.5526	39.6758	49.3342	67.3142	51.8918
ENSMUSG00000055980	Irs1	protein_coding	-0.577209	6.55232	-5.1404	0.000278608	0.0209552	0.105362	0.0899191	119.477	104.735	134.307	120.426	90.8255	71.1675	61.8839	78.6386	97.5375	85.3852
ENSMUSG00000060716	Plekhh1	protein_coding	1.15577	3.12966	5.16611	0.000296379	0.021879	0.078985	0.402674	6.49406	3.09211	7.25234	7.78876	8.63468	13.0066	11.2005	10.9315	14.001	12.0789
ENSMUSG00000045045	Lrfn4	protein_coding	-0.46929	3.37639	-5.08117	0.00029597	0.021879	0.0526788	0.270804	10.27	13.2467	11.6909	13.8828	13.4102	9.14992	8.30797	9.73647	7.46197	8.91913
ENSMUSG00000045761	Togaram2	protein_coding	-0.676403	2.23111	-5.08726	0.000293049	0.021879	0.146945	0.504405	6.22626	7.42347	5.56145	5.08409	4.40124	3.79198	4.12988	4.0331	4.20812	3.40392
ENSMUSG00000021557	Agtpbp1	protein_coding	-0.422247	7.79233	-5.06863	0.000302085	0.0221634	0.151884	-0.0150536	263.953	269.76	286.91	229.743	204.586	178.145	186.198	205.199	210.453	208.357
ENSMUSG00000032359	Ctsh	protein_coding	0.96374	3.6561	5.1463	0.000305157	0.0222363	0.0635294	0.255596	7.40456	7.51972	12.0608	6.83014	14.133	15.3103	17.3391	15.2226	17.6929	21.8741
ENSMUSG00000015994	Fnta	protein_coding	-0.278816	5.60893	-5.05915	0.000306797	0.0222363	0.0753022	-0.00795735	51.4838	55.0925	53.9632	51.4058	54.041	41.4529	45.9751	48.1392	43.2857	45.4
ENSMUSG00000045776	Lrtm1	protein_coding	-0.419965	8.56786	-5.05185	0.000310479	0.022243	0.0691597	-0.053222	409.5	463.877	470.108	479.531	392.51	325.579	266.546	348.87	318.299	382.287
ENSMUSG00000036832	Lpar3	protein_coding	1.07601	0.28372	5.04433	0.000314317	0.0223745	0.0526788	0.579018	0.68288	0.830178	0.779396	0.873026	1.09708	1.38478	1.33378	2.0505	2.2996	1.93894
ENSMUSG00000063296	Tmem117	protein_coding	-0.572711	3.83336	-5.0371	0.000318056	0.0225067	0.146945	0.111646	21.571	19.455	16.8957	16.7244	13.1263	11.6607	8.75792	14.5979	11.717	12.7396
ENSMUSG00000095098	Ccdc85b	protein_coding	0.810384	2.67399	5.02535	0.000324232	0.0228088	0.0674199	0.347095	3.57508	6.46095	3.94982	4.74173	6.33726	9.20169	9.30429	8.86739	6.93009	7.77013
ENSMUSG00000060487	Samd5	protein_coding	0.919762	2.12167	5.01761	0.000328371	0.0229649	0.0657091	0.445777	4.83372	2.99586	2.20609	3.06415	3.34287	5.11205	7.89016	6.04286	4.95901	6.16153
ENSMUSG00000024966	Stip1	protein_coding	-0.278524	6.52092	-5.01177	0.000331531	0.0230511	0.0541473	-0.0991867	91.8943	100.476	109.472	98.7204	110.599	85.326	78.2106	82.7668	81.8627	85.4714
ENSMUSG00000018411	Mapt	protein_coding	-0.365088	6.00475	-4.98496	0.000346443	0.0239487	0.159878	-0.141929	72.0506	74.0543	78.8775	78.6921	59.2812	58.6398	49.2211	54.3857	66.8136	57.8666
ENSMUSG00000041926	Rnpep	protein_coding	0.356463	3.57443	4.97827	0.000350277	0.0240745	0.159639	0.0699853	9.97541	11.2495	10.2642	9.70599	12.7391	13.809	12.4861	12.6153	13.1875	14.0896
ENSMUSG00000028826	Maco1	protein_coding	0.383208	4.69711	4.97277	0.000353461	0.0241545	0.0356595	-0.0984633	21.812	24.3639	22.4175	23.7086	19.1667	30.737	30.0983	29.5896	34.713	26.8148
ENSMUSG00000021922	Itih4	protein_coding	-1.60056	0.872892	-4.96454	0.000358279	0.0243446	0.0587513	0.463114	1.48627	1.57613	2.44387	2.37942	2.38777	0.892991	1.07666	0.556758	1.01683	0.330338
ENSMUSG00000037461	Ints7	protein_coding	-0.525419	3.98034	-4.95857	0.000361816	0.0244461	0.0604668	-0.0407604	15.2242	21.1635	20.1718	19.0183	19.5281	12.4113	11.5219	12.045	15.0022	15.3823
ENSMUSG00000051506	Wdfy4	protein_coding	-1.23087	0.872892	-4.94577	0.000369534	0.0246886	0.0958358	0.430705	1.88796	1.55207	1.3078	1.83164	1.63917	0.452967	1.36591	0.855506	0.70396	0.818664
ENSMUSG00000035561	Aldh1b1	protein_coding	0.478697	4.36556	4.92839	0.000380284	0.0250363	0.0729371	-0.130885	17.9022	19.9122	14.8349	15.7316	19.9153	22.946	21.4529	28.5033	25.0453	23.7987
ENSMUSG00000004056	Akt2	protein_coding	-0.234676	6.95819	-4.92722	0.000381019	0.0250363	0.0604668	-0.245254	128.1	133.586	137.451	139.701	137.832	111.417	108.454	115.846	116.498	119.626
ENSMUSG00000024525	Impa2	protein_coding	-0.726678	3.72124	-4.95645	0.000378302	0.0250363	0.0349048	-0.0370378	16.4293	16.4712	18.2696	20.2508	17.7985	11.6865	9.78637	10.9315	5.96019	11.9927
ENSMUSG00000033732	Sf3b3	protein_coding	-0.23309	5.88032	-4.90151	0.000397563	0.0258395	0.118573	-0.282863	60.937	66.2819	64.1086	66.2644	60.0039	54.0583	52.8528	53.408	58.3035	54.908
ENSMUSG00000033577	Myo6	protein_coding	0.543985	4.00315	4.89721	0.000400401	0.0258832	0.159639	-0.124715	15.3046	11.7308	11.6909	12.7188	17.0241	18.2093	24.1847	19.731	14.9083	19.0878
ENSMUSG00000030256	Bhlhe41	protein_coding	0.718189	3.64861	4.91246	0.000403499	0.0259433	0.131755	-0.0748112	12.4391	10.1185	8.09779	13.3008	7.60213	17.4069	12.6468	19.6766	13.344	16.1578
ENSMUSG00000022197	Pdzd2	protein_coding	0.475534	7.10368	4.84833	0.000434221	0.0274903	0.151884	-0.381957	137.553	108.85	119.432	133.676	99.5505	166.368	129.215	143.874	177.664	185.234
ENSMUSG00000002948	Map2k7	protein_coding	0.250851	4.39315	4.848	0.000434457	0.0274903	0.0932291	-0.281042	19.8571	19.816	19.4056	19.4976	17.876	23.5672	21.71	24.3751	21.7915	23.1955
ENSMUSG00000060639	H4c9	protein_coding	1.74147	1.35195	4.88445	0.000447475	0.028165	0.0516511	0.258772	3.17338	0.998619	1.1757	1.18115	1.53591	3.66256	5.35117	4.38616	2.92534	6.90838
ENSMUSG00000057378	Ryr3	protein_coding	-0.890991	0.872892	-4.82608	0.000450593	0.0282128	0.0320908	0.239957	3.1466	2.27396	2.73449	2.51637	3.08474	1.79892	1.55875	0.9913	1.04812	1.36444
ENSMUSG00000039701	Usp53	protein_coding	-0.334014	3.96991	-4.81354	0.000460111	0.0285741	0.122445	-0.277919	17.8218	17.0247	17.2656	15.6631	19.0376	12.696	15.2179	14.8967	14.7519	13.4577
ENSMUSG00000054072	Iigp1	protein_coding	-1.06232	0.872892	-4.88791	0.000461143	0.0285741	0.130769	-0.385188	40.1828	87.5537	62.7612	57.1575	48.5685	22.8425	45.2359	32.8759	27.9863	36.2654
ENSMUSG00000049690	Nckap5	protein_coding	-0.597573	3.92054	-4.80876	0.000465385	0.0286883	0.123339	-0.293528	16.6703	21.7892	20.436	18.4705	14.3911	11.0912	10.7505	13.8918	12.5618	15.4397
ENSMUSG00000074505	Fat3	protein_coding	-0.729599	1.8027	-4.79997	0.000470645	0.0288638	0.0935675	0.0936932	5.87813	4.9931	4.26686	4.60478	3.80752	2.9637	1.59089	2.48504	3.30079	3.14539
ENSMUSG00000034647	Ankrd12	protein_coding	0.390382	4.37427	4.78183	0.000485122	0.0295006	0.0635294	-0.383808	19.5625	18.0594	16.3409	18.7444	16.069	22.2471	30.1626	25.4072	21.9479	22.621
ENSMUSG00000040945	Rcc2	protein_coding	-0.343996	3.04542	-4.77928	0.000487194	0.0295006	0.0773074	-0.176733	8.47575	9.85385	9.683	9.63752	8.91863	7.77808	6.92599	6.96626	7.77485	7.25308
ENSMUSG00000033618	Map3k13	protein_coding	-0.753472	0.872892	-4.77776	0.000488429	0.0295006	0.151884	0.168361	2.85203	2.22584	2.31177	2.48213	1.76824	1.38478	1.52661	1.23573	2.01802	1.24954
ENSMUSG00000019866	Crybg1	protein_coding	1.15283	1.62346	4.77175	0.000493367	0.0296063	0.159639	0.119316	3.06627	1.93708	1.4399	1.52352	3.3945	4.12847	7.60091	3.38129	3.39465	4.84017
ENSMUSG00000021990	Spata13	protein_coding	0.59829	4.58169	4.78538	0.000497607	0.0296063	0.217075	-0.424258	19.5357	16.5193	18.7187	21.9284	28.0466	30.3488	28.2343	21.1975	28.7685	31.9279
ENSMUSG00000039914	Coq10a	protein_coding	-0.297329	6.93538	-4.76941	0.000495297	0.0296063	0.132544	-0.516935	144.329	130.097	145.087	123.713	127.274	107.094	109.289	123.858	112.962	107.389
ENSMUSG00000030737	Slco2b1	protein_coding	1.05308	2.07503	4.75297	0.000509517	0.0301649	0.208111	0.0318786	4.16423	2.39428	1.99472	2.34519	5.97587	5.57796	8.75792	5.74411	4.30198	5.24232
ENSMUSG00000036242	Armh4	protein_coding	-0.426732	3.82704	-4.74614	0.00051498	0.0303381	0.210859	-0.38546	16.2954	19.07	16.9221	17.4776	12.0679	12.3595	10.5256	13.2943	12.8434	13.4577
ENSMUSG00000037742	Eef1a1	protein_coding	0.862303	8.48982	4.81605	0.000517831	0.0303566	0.13764	-0.547583	258.008	286.098	198.772	253.571	435	557.136	606.418	368.126	477.238	375.279
ENSMUSG00000028822	Tmem50a	protein_coding	0.355464	4.49696	4.73716	0.000522796	0.0304057	0.220255	-0.476777	20.1517	19.3347	18.6923	18.2308	26.1622	24.5508	28.2985	23.3974	23.1994	26.2978
ENSMUSG00000032198	Dock6	protein_coding	0.767976	4.27204	4.79106	0.000528287	0.0305207	0.176503	-0.413642	14.3405	14.9552	11.9287	12.9242	22.5483	24.4731	42.3112	19.2421	20.978	23.2529
ENSMUSG00000064215	Ifi27	protein_coding	0.777053	2.65967	4.70748	0.000549512	0.0305756	0.175917	-0.17026	4.53914	5.11341	3.71204	4.36513	7.86027	8.34753	11.2005	8.5958	5.96019	7.1669
ENSMUSG00000028076	Cd1d1	protein_coding	0.705591	0.859386	4.7254	0.000533215	0.0305756	0.132544	0.0892159	1.24525	1.64832	1.3078	1.48928	1.71661	2.3166	1.78372	2.26777	2.23703	2.68579
ENSMUSG00000004665	Cnn2	protein_coding	0.545948	4.41792	4.70925	0.000549692	0.0305756	0.210752	-0.516248	17.4737	16.76	16.4994	18.1966	25.2587	29.4946	23.7669	20.084	26.7035	23.8562
ENSMUSG00000036667	Tcaf1	protein_coding	-0.502057	3.33466	-4.70952	0.000547628	0.0305756	0.131851	-0.346983	12.1713	13.7039	11.3475	9.22668	13.3328	8.63225	10.847	7.5366	7.99386	8.31591
ENSMUSG00000003849	Nqo1	protein_coding	-0.50432	5.12205	-4.70936	0.000549595	0.0305756	0.13764	-0.589093	41.5754	42.5556	42.0213	36.9923	41.5988	26.9839	36.5904	33.9351	21.5725	31.7268
ENSMUSG00000023284	Zfp605	protein_coding	-0.702421	1.93642	-4.7125	0.000544897	0.0305756	0.0993704	-0.0552764	5.23541	4.75247	4.87453	3.95429	4.94332	2.36837	2.5872	3.76151	3.92653	3.14539
ENSMUSG00000035783	Acta2	protein_coding	-1.04043	0.872892	-4.78987	0.000540272	0.0305756	0.0657091	-0.590262	307.952	402.949	519.249	418.453	368.194	253.493	84.6706	165.764	230.226	195.919
ENSMUSG00000028036	Ptgfr	protein_coding	-1.66675	0.872892	-4.78362	0.000545782	0.0305756	0.150866	0.000905338	11.1269	5.9075	6.32764	3.3038	4.40124	1.77304	2.10511	1.37153	5.64732	1.56552
ENSMUSG00000040441	Slc26a10	protein_coding	1.64247	3.74379	4.76878	0.000559099	0.0309549	0.171891	-0.306567	12.091	5.57061	4.92737	5.28951	17.2823	20.487	57.6416	20.6	12.7182	19.8347
ENSMUSG00000005583	Mef2c	protein_coding	0.362185	6.21127	4.69427	0.000561858	0.0309644	0.0955767	-0.643886	79.5756	57.2341	63.5009	65.2373	64.986	79.6056	83.6743	90.0725	79.9229	84.8107
ENSMUSG00000038507	Parp12	protein_coding	0.482193	4.01082	4.69142	0.000564559	0.0309705	0.246835	-0.479267	13.8585	12.2602	12.4835	11.8286	20.9994	18.0281	22.7063	18.889	16.1911	17.9675
ENSMUSG00000070427	Il18bp	protein_coding	0.419449	2.70612	4.67161	0.000583728	0.0310889	0.0686912	-0.271166	5.18186	6.31657	5.16515	6.00847	5.56285	7.49336	6.70101	8.18841	8.24415	7.31053
ENSMUSG00000020541	Tom1l1	protein_coding	0.375779	3.84719	4.66798	0.000587308	0.0310889	0.0379334	-0.502768	13.189	13.1264	11.189	12.9927	11.8356	15.4138	16.5035	17.9656	18.4125	15.2099
ENSMUSG00000031788	Kifc3	protein_coding	0.245573	5.83494	4.67405	0.000581324	0.0310889	0.0993704	-0.674978	54.9116	54.9963	50.0266	52.5014	52.2598	65.7319	61.2412	58.9484	60.212	62.003
ENSMUSG00000032396	Dis3l	protein_coding	-0.254508	5.16614	-4.68455	0.000571133	0.0310889	0.0784293	-0.633957	40.8255	36.5639	40.0134	40.2105	39.5337	32.29	29.6484	33.9622	35.3388	32.646
ENSMUSG00000016018	Mtrex	protein_coding	-0.255124	5.16339	-4.66858	0.000586717	0.0310889	0.112767	-0.662296	37.7726	38.9221	41.9685	38.2591	37.3137	33.869	33.0873	31.4636	35.5578	31.6407
ENSMUSG00000000326	Comt	protein_coding	-0.445225	6.58492	-4.67157	0.000583762	0.0310889	0.138843	-0.685576	137.527	103.82	128.495	97.214	92.839	88.0438	87.6596	75.2438	85.6484	80.7031
ENSMUSG00000039328	Rnf122	protein_coding	-0.698633	2.69547	-4.68194	0.000573647	0.0310889	0.240241	-0.268463	8.50253	9.01164	9.70942	6.79591	5.74355	5.24147	8.37225	4.60344	3.98911	5.5583
ENSMUSG00000035934	Pknox2	protein_coding	-0.731104	2.57157	-4.66743	0.000587853	0.0310889	0.102366	-0.267976	6.97609	9.22821	8.28273	6.72743	6.15657	3.9214	4.45127	5.47252	4.2394	6.16153
ENSMUSG00000036192	Rorb	protein_coding	-1.45613	0.872892	-4.66516	0.000590114	0.0310889	0.246835	0.00793961	2.69135	2.0574	1.62484	1.90011	0.554994	0.737688	0.530296	0.611076	1.07941	0.502689
ENSMUSG00000071708	Sms	protein_coding	-0.266851	5.00904	-4.65607	0.000599229	0.0314306	0.105052	-0.675244	38.951	35.2404	36.3938	34.0138	32.0735	28.8475	28.2664	29.6711	28.7059	31.6694
ENSMUSG00000062861	Zfp28	protein_coding	0.358743	2.71387	4.65209	0.000603268	0.0315043	0.0680746	-0.303937	6.14592	5.83531	5.37651	5.70034	5.89843	7.15687	7.63305	8.16125	6.99267	7.31053
ENSMUSG00000019189	Rnf145	protein_coding	0.52949	2.85248	4.64677	0.000608721	0.0316508	0.143861	-0.330949	7.05643	6.1	4.95379	5.1868	7.60213	8.60636	9.20787	7.48228	9.68336	7.99993
ENSMUSG00000057098	Ebf1	protein_coding	0.834052	3.26707	4.66087	0.000622855	0.0319688	0.197372	-0.406696	9.17202	6.26844	5.87849	5.5634	11.3451	12.1007	21.1636	10.4969	9.96494	11.964
ENSMUSG00000028737	Aldh4a1	protein_coding	0.325721	5.04738	4.63496	0.000620997	0.0319688	0.195752	-0.710032	28.373	27.1312	30.6342	29.6315	34.8614	36.0173	31.3517	36.651	42.0342	36.8973
ENSMUSG00000054408	Spcs3	protein_coding	-0.356816	4.92181	-4.63342	0.000622617	0.0319688	0.213605	-0.708384	37.6387	37.5505	33.5933	33.2606	26.9624	26.0003	25.8881	31.5722	26.422	27.3893
ENSMUSG00000044197	Gpr146	protein_coding	-0.251594	6.13904	-4.62361	0.00063303	0.0323522	0.20051	-0.767364	73.3092	79.685	81.1761	80.986	65.8895	64.7742	60.9841	68.5084	66.532	66.3405
ENSMUSG00000071856	Mcc	protein_coding	0.807053	3.51267	4.64662	0.000645522	0.0326504	0.180624	-0.493523	10.511	7.88067	6.59184	7.27521	13.9007	12.9548	21.1958	11.4746	13.2501	16.2727
ENSMUSG00000016921	Srsf6	protein_coding	-0.288707	5.65583	-4.61441	0.000642966	0.0326504	0.143861	-0.776139	50.6269	59.6886	59.1944	55.9592	51.9501	45.8273	40.8007	45.2603	50.9198	47.3533
ENSMUSG00000035900	Gramd4	protein_coding	-0.325452	5.12352	-4.61067	0.000647055	0.0326504	0.0541473	-0.7585	44.1462	34.687	35.8126	40.3817	45.2901	30.3229	31.3517	31.0562	29.3004	30.5491
ENSMUSG00000057880	Abat	protein_coding	1.32208	2.85235	4.67579	0.000650694	0.0326534	0.131755	-0.31792	8.31507	2.68304	3.89698	4.33089	7.03423	10.237	7.72947	12.7783	16.6917	8.63188
ENSMUSG00000041134	Cyyr1	protein_coding	1.07794	3.3641	4.66274	0.000664764	0.0326534	0.124856	-0.470788	12.0374	7.4716	4.47822	5.94	8.94445	13.8867	19.2353	10.1167	13.8445	16.7323
ENSMUSG00000022178	Ajuba	protein_coding	0.698753	2.15925	4.59345	0.000666228	0.0326534	0.112897	-0.274773	4.08389	3.6215	2.76091	3.20109	4.60774	6.30271	6.4439	4.9565	5.55346	4.69655
ENSMUSG00000009418	Nav1	protein_coding	0.561776	3.39807	4.59497	0.000664518	0.0326534	0.130769	-0.537271	9.54693	8.55444	7.78075	7.65181	10.2609	11.5312	16.8891	10.4969	11.5606	14.3769
ENSMUSG00000038759	Nup205	protein_coding	-0.20812	4.683	-4.60017	0.000658673	0.0326534	0.0871112	-0.744163	27.4893	27.9253	27.3053	26.8584	28.8726	23.6966	22.8992	24.7825	24.0754	23.77
ENSMUSG00000015016	Acsf3	protein_coding	-0.363806	4.10989	-4.59547	0.000663944	0.0326534	0.208467	-0.688627	19.4018	21.8132	21.4664	18.5047	15.8109	15.5691	12.936	16.3361	16.7855	16.0429
ENSMUSG00000026748	Plxdc2	protein_coding	-0.552333	3.16107	-4.59431	0.000665252	0.0326534	0.151884	-0.502343	10.4574	9.46884	11.0833	10.1168	13.8232	7.44159	11.0077	6.83047	5.4596	6.99455
ENSMUSG00000020534	Shmt1	protein_coding	0.697697	2.41099	4.58014	0.00068145	0.0330959	0.13678	-0.359054	4.67304	3.88619	4.1876	4.63902	4.1431	6.66508	5.44759	9.41056	4.95901	7.31053
ENSMUSG00000060098	Prmt7	protein_coding	-0.257497	4.90585	-4.58138	0.000680022	0.0330959	0.138843	-0.798604	31.6133	35.2404	33.8839	31.5488	30.4731	28.1745	26.9165	29.997	25.9527	27.3606
ENSMUSG00000028780	Sema3c	protein_coding	-0.845668	0.872892	-4.62282	0.000695086	0.0335183	0.159639	-0.58473	17.554	16.2306	15.3105	11.7259	8.45399	10.1076	6.54032	7.59092	9.65207	6.27643
ENSMUSG00000009585	Apobec3	protein_coding	1.40478	0.962963	4.56198	0.000703326	0.0336487	0.176503	-0.16241	1.48627	0.974556	0.726555	1.28386	2.74916	3.55902	5.02978	2.45788	2.20574	2.19747
ENSMUSG00000025959	Klf7	protein_coding	0.53721	3.98571	4.55868	0.000706769	0.0336487	0.135176	-0.71564	12.9212	11.0329	13.831	16.0055	14.3911	19.0634	19.7174	14.3263	19.1946	21.2135
ENSMUSG00000021190	Lgmn	protein_coding	-0.484119	6.35116	-4.56011	0.000709046	0.0336487	0.134283	-0.883917	78.5044	116.141	108.283	82.6293	93.2004	72.5394	64.7765	81.4903	67.8774	66.5416
ENSMUSG00000028132	Tlcd4	protein_coding	-0.833299	0.872892	-4.5597	0.000705543	0.0336487	0.122889	-0.178005	2.34322	2.32209	2.52313	2.0713	2.2587	1.3589	1.20522	1.94186	1.70515	0.96229
ENSMUSG00000032840	Spring1	protein_coding	0.474308	4.13473	4.54646	0.000721629	0.0341105	0.112897	-0.763361	16.1615	16.6156	12.1401	17.6488	14.1588	22.2212	18.5604	18.5088	22.1669	20.2943
ENSMUSG00000049791	Fzd4	protein_coding	0.541454	5.24633	4.55999	0.000726434	0.0342025	0.131745	-0.87465	38.1743	31.0053	32.1137	28.1251	28.6403	51.2629	61.5947	39.9915	35.3075	45.4861
ENSMUSG00000049225	Pdp1	protein_coding	0.597686	4.70694	4.55913	0.000738584	0.0345028	0.236334	-0.838742	21.3032	19.1903	20.5153	18.7786	33.2093	32.5748	25.6953	42.5716	28.0176	28.2798
ENSMUSG00000003420	Fcgrt	protein_coding	0.341216	5.17875	4.5339	0.000737233	0.0345028	0.192051	-0.893828	35.5767	31.27	28.3621	30.4532	38.6044	40.0293	45.6215	40.8334	35.7455	39.3102
ENSMUSG00000026170	Cyp27a1	protein_coding	0.471557	2.93277	4.5284	0.000744173	0.0346287	0.0674199	-0.564716	7.67236	5.93156	7.01456	5.90576	5.43378	9.20169	9.94707	8.10694	10.622	8.34463
ENSMUSG00000020826	Nos2	protein_coding	1.15184	1.70429	4.5182	0.000761575	0.0346427	0.20425	-0.314689	2.34322	2.22584	2.04757	1.11268	4.60774	4.77556	8.37225	4.19605	3.01921	4.8689
ENSMUSG00000044317	Gpr4	protein_coding	0.997092	0.467742	4.52321	0.000750798	0.0346427	0.0958358	-0.2145	1.19169	1.16706	0.885077	0.701844	0.9422	2.05776	2.5872	1.23573	2.39346	1.99639
ENSMUSG00000043091	Tuba1c	protein_coding	0.741157	3.29	4.53746	0.000757775	0.0346427	0.0657091	-0.65873	6.52084	8.81913	8.96966	7.41216	6.95679	16.6821	12.6468	11.9907	9.30791	12.797
ENSMUSG00000026946	Nmi	protein_coding	0.640785	2.3997	4.51949	0.00075557	0.0346427	0.211407	-0.44125	3.78932	4.31933	3.36857	3.92006	6.82772	6.35447	8.85434	6.28729	5.4596	5.87428
ENSMUSG00000029066	Mrpl20	protein_coding	0.277076	4.89482	4.51285	0.00076418	0.0346427	0.169103	-0.912869	26.8466	26.289	25.0067	30.1793	29.5438	32.1347	32.1874	33.2018	29.7384	33.795
ENSMUSG00000040842	Szrd1	protein_coding	-0.243877	5.52996	-4.52168	0.000752748	0.0346427	0.0657091	-0.934685	47.4936	53.2156	48.0187	50.7211	53.3698	41.0388	42.0219	42.5988	41.0956	44.7106
ENSMUSG00000064145	Arih2	protein_coding	0.21208	5.44591	4.50523	0.000774195	0.0346764	0.0993704	-0.959813	38.4689	40.6787	40.4361	41.3061	41.3664	46.4226	48.8033	49.1712	43.8176	46.9224
ENSMUSG00000026427	Eif2d	protein_coding	-0.294514	4.73568	-4.50859	0.000769761	0.0346764	0.219478	-0.909868	27.3554	30.5	30.4493	29.5288	25.9815	22.4024	28.0093	24.5381	24.0441	24.9764
ENSMUSG00000028527	Ak4	protein_coding	-0.365294	4.78401	-4.50697	0.000771902	0.0346764	0.0697199	-0.918482	32.1757	29.7781	33.4612	31.1379	31.4798	23.5413	21.8064	28.286	20.6338	26.7574
ENSMUSG00000002885	Adgre5	protein_coding	0.498913	5.13328	4.50122	0.000783942	0.0349491	0.143861	-0.950377	29.1228	32.4972	27.9658	21.6545	36.7716	41.3235	56.0989	37.9003	39.6877	38.5921
ENSMUSG00000028017	Egf	protein_coding	-0.921448	0.872892	-4.55915	0.000786128	0.0349491	0.0691597	-0.654814	13.1086	10.6479	10.185	24.0168	14.7009	6.71685	6.73315	7.15637	7.55584	5.96045
ENSMUSG00000000378	Ccm2	protein_coding	-0.326014	3.23869	-4.4941	0.000789063	0.0349497	0.0956358	-0.701738	9.86829	10.3351	10.3963	11.1097	11.3193	8.08869	8.8222	7.37365	9.15148	8.74678
ENSMUSG00000034024	Cct2	protein_coding	-0.222218	6.7486	-4.49007	0.00079451	0.0350611	0.0916638	-1.00432	109.622	119.894	123.448	112.449	116.433	102.565	98.0726	96.4006	97.694	102.706
ENSMUSG00000055044	Pdlim1	protein_coding	-0.484611	5.10608	-4.48731	0.000800681	0.0352035	0.207221	-0.979296	32.9523	51.1943	41.7835	41.0664	32.151	29.7534	30.9018	34.261	28.3305	28.2798
ENSMUSG00000020937	Plcd3	protein_coding	0.483326	3.09478	4.47721	0.000812187	0.0355785	0.131851	-0.680573	7.7527	6.29251	6.35406	8.74737	8.19585	9.07227	10.1078	8.89455	10.622	10.7575
ENSMUSG00000054619	Mettl7a1	protein_coding	0.454773	4.72363	4.46899	0.000823708	0.0359515	0.154937	-0.969394	29.0693	18.8775	20.7002	23.1951	25.5943	32.2642	29.9376	29.3995	30.9273	27.9926
ENSMUSG00000026896	Ifih1	protein_coding	0.751117	2.89778	4.46631	0.000829964	0.0359621	0.231211	-0.639471	6.60118	5.52249	5.13873	3.78311	9.89955	9.84879	13.7716	8.07978	7.58712	9.06276
ENSMUSG00000032468	Armc8	protein_coding	-0.28506	5.2986	-4.46661	0.000827074	0.0359621	0.109165	-1.02409	45.0835	43.831	47.0412	41.1007	40.179	35.4737	34.0514	38.0904	32.4604	38.9081
ENSMUSG00000057604	Lmcd1	protein_coding	-0.438972	4.82313	-4.46038	0.00083595	0.0360907	0.146102	-1.00638	27.4357	37.6468	37.3978	32.9867	28.2273	25.172	25.4703	20.9803	24.8576	27.4755
ENSMUSG00000022475	Hdac7	protein_coding	0.704536	3.47079	4.46432	0.000853839	0.0364941	0.176503	-0.789099	9.62727	9.3004	5.93133	8.98703	12.326	13.4984	17.2748	10.5512	13.5942	14.262
ENSMUSG00000110353	Gm33543	protein_coding	-0.861088	0.872892	-4.44596	0.000856883	0.0364941	0.0657091	-0.356801	2.45033	2.20178	2.65523	1.52352	2.15544	1.56597	1.04452	1.09994	1.17327	1.01974
ENSMUSG00000023886	Smoc2	protein_coding	-1.09269	0.872892	-4.50633	0.000860553	0.0364941	0.157196	-0.812854	10.993	26.674	18.9829	11.5548	12.8681	8.52871	10.7184	8.81307	7.33683	7.10945
ENSMUSG00000055128	Cgrrf1	protein_coding	0.325177	3.57674	4.42739	0.000884636	0.0373829	0.0416865	-0.877821	9.3327	10.6239	11.1625	10.8016	10.3642	12.4889	13.8359	13.9461	14.9709	13.0843
ENSMUSG00000028284	Map3k7	protein_coding	-0.265558	5.97024	-4.42289	0.000891513	0.0375409	0.196178	-1.11891	76.0675	66.5706	71.4534	68.2843	58.4293	55.2749	56.581	61.9902	56.4889	59.3316
ENSMUSG00000023259	Slc26a6	protein_coding	-0.287552	3.70812	-4.41821	0.000898704	0.0377109	0.0695206	-0.930731	13.8852	14.3777	15.6011	13.8143	14.8816	11.6348	11.2326	11.9907	11.2477	12.8832
ENSMUSG00000022219	Cideb	protein_coding	0.889365	0.163081	4.41079	0.000910251	0.0380618	0.141813	-0.38844	1.11135	0.806115	0.726555	1.21539	0.529181	1.56597	1.36591	1.37153	1.36099	1.85277
ENSMUSG00000039202	Abhd2	protein_coding	-0.733403	5.39328	-4.46876	0.000916048	0.0381708	0.142046	-1.09976	38.7903	64.814	64.2407	42.1278	52.1308	26.9062	37.2975	34.6684	38.0295	36.6388
ENSMUSG00000079363	Gbp4	protein_coding	1.09162	2.60089	4.44507	0.000923533	0.0382619	0.25385	-0.625295	4.7266	3.59744	2.54955	3.37228	11.0612	7.38983	14.4144	6.69467	7.3994	7.91375
ENSMUSG00000023959	Clic5	protein_coding	0.33191	7.89394	4.40168	0.000924634	0.0382619	0.12294	-1.17321	260.981	213.813	203.951	205.058	170.461	274.925	277.441	270.082	280.129	252.479
ENSMUSG00000034936	Arl4d	protein_coding	0.833265	3.99993	4.45937	0.000930502	0.038372	0.146945	-0.951349	12.6534	11.2495	9.31312	14.0198	15.7334	19.0117	23.2527	29.5353	13.1249	21.9316
ENSMUSG00000030207	Fam234b	protein_coding	-0.564943	1.85816	-4.39504	0.000935266	0.0384359	0.129164	-0.586671	3.6822	4.51183	4.68958	4.87867	4.24635	2.75662	2.5872	2.59368	3.92653	3.34647
ENSMUSG00000000275	Trim25	protein_coding	0.395719	4.20988	4.38858	0.000945732	0.0385257	0.146945	-1.04551	18.6788	15.3402	13.5404	16.2451	18.4955	21.3153	23.9597	20.8716	19.9768	18.9729
ENSMUSG00000022193	Psmb5	protein_coding	0.255023	4.2182	4.38368	0.000953755	0.0385336	0.0657091	-1.06454	15.4652	18.4925	16.5787	16.8614	17.1016	19.9694	21.485	20.6272	20.2897	20.323
ENSMUSG00000021759	Plpp1	protein_coding	-0.232933	4.9803	-4.38455	0.000952318	0.0385336	0.0940769	-1.14983	33.6754	35.2645	33.6725	33.8083	35.197	30.3746	30.8054	29.5625	26.3594	28.3085
ENSMUSG00000035093	Secisbp2l	protein_coding	0.226429	5.39933	4.37638	0.000965826	0.0388899	0.135073	-1.18622	42.0306	37.743	38.8509	40.6556	36.023	45.7237	44.0789	43.6851	49.199	45.8596
ENSMUSG00000028015	Ctso	protein_coding	0.480685	2.66635	4.37259	0.000972174	0.0390142	0.154849	-0.765501	5.79779	4.36746	5.40293	5.39222	6.7761	7.49336	7.72947	8.18841	6.74237	6.64985
ENSMUSG00000036006	Ripor2	protein_coding	0.535384	3.49702	4.36154	0.000990879	0.039188	0.1397	-0.975745	11.9571	8.1213	9.26028	10.3565	8.6605	13.1619	13.4502	15.0053	10.3091	15.2386
ENSMUSG00000031960	Aars	protein_coding	-0.210985	6.01615	-4.36768	0.000980443	0.039188	0.138843	-1.21752	68.2746	69.2416	74.1747	66.9148	67.206	61.5646	60.3413	60.3879	62.496	58.3262
ENSMUSG00000027823	Gmps	protein_coding	-0.281884	6.0165	-4.36357	0.000987413	0.039188	0.211407	-1.22482	70.9526	71.5517	78.719	68.3185	60.8042	55.922	58.7986	64.5432	59.8366	61.3136
ENSMUSG00000015747	Vps45	protein_coding	-0.354114	2.87539	-4.35959	0.000994219	0.039188	0.169244	-0.859188	8.02049	8.26568	8.86398	7.65181	7.9119	6.76861	7.89016	6.34161	6.27306	5.98918
ENSMUSG00000038155	Gstp2	protein_coding	-1.11894	0.872892	-4.35846	0.000996167	0.039188	0.170239	-0.481527	1.40593	2.5146	1.8362	1.72893	3.13636	0.660037	1.59089	1.29005	0.891682	1.07719
ENSMUSG00000049804	Armcx4	protein_coding	-1.15869	0.872892	-4.42237	0.000989784	0.039188	0.169103	-1.02082	20.0713	29.5615	23.2101	21.586	10.1319	8.47694	8.91862	10.4426	5.99148	16.1866
ENSMUSG00000025986	Slc39a10	protein_coding	0.538756	3.10659	4.35581	0.00100073	0.0392386	0.256851	-0.885404	7.7527	7.11065	5.77281	5.83729	11.4742	9.8229	12.0361	10.1982	8.83861	9.89578
ENSMUSG00000036202	Rif1	protein_coding	-0.454311	5.73294	-4.35546	0.00100419	0.0392453	0.250376	-1.23636	67.4177	68.7122	66.143	53.2546	46.4517	41.9965	46.3286	58.5682	45.0378	46.549
ENSMUSG00000039934	Gsap	protein_coding	0.766242	1.26948	4.32009	0.00106452	0.040833	0.0520756	-0.605728	1.59339	1.98521	2.07399	1.48928	1.97475	3.68844	3.90491	3.35413	2.86277	2.48472
ENSMUSG00000030536	Iqgap1	protein_coding	0.452765	5.85415	4.32127	0.0010653	0.040833	0.152798	-1.2978	46.3421	56.1994	43.9764	43.9423	58.5584	64.7742	89.2665	57.3732	60.2433	71.2238
ENSMUSG00000065954	Tacc1	protein_coding	0.357729	5.63992	4.32447	0.00105647	0.040833	0.187035	-1.28507	49.1004	43.3497	42.3119	36.1022	52.9568	58.0444	65.0657	52.0501	53.454	52.5238
ENSMUSG00000018848	Rars	protein_coding	-0.262017	5.22569	-4.32487	0.00105573	0.040833	0.128639	-1.27124	41.7093	42.1706	42.9196	36.0337	41.7278	35.4479	34.2121	36.8411	32.3039	32.8471
ENSMUSG00000037679	Inf2	protein_coding	0.895895	2.05619	4.31447	0.00107492	0.0409393	0.176503	-0.720839	3.52152	3.45306	2.15325	2.48213	4.47868	5.94033	8.59722	3.78867	5.27188	5.2136
ENSMUSG00000020432	Tcn2	protein_coding	0.342929	4.97071	4.30558	0.00109162	0.0413686	0.175898	-1.284	30.9706	26.4333	27.1468	24.1537	31.6605	36.095	42.5683	31.1377	34.0247	33.2205
ENSMUSG00000049038	Mterf2	protein_coding	0.268596	4.35572	4.30479	0.00109311	0.0413686	0.154772	-1.22347	18.8395	17.3134	19.4849	18.8128	20.1218	23.2048	21.8064	23.9406	20.1958	21.989
ENSMUSG00000034848	Ttc21b	protein_coding	-0.327732	3.53071	-4.29609	0.00110972	0.0418647	0.159878	-1.113	13.8049	13.1024	13.7781	11.3151	12.2228	10.3406	9.5614	12.1265	10.2465	10.0394
ENSMUSG00000053289	Ddx10	protein_coding	-0.256809	3.68272	-4.286	0.00112932	0.0422658	0.138843	-1.15413	14.153	13.8243	14.1744	12.6503	15.0881	11.1947	11.9718	12.2351	12.0299	11.6767
ENSMUSG00000041688	Amot	protein_coding	-0.889747	0.872892	-4.2955	0.00113095	0.0422658	0.344369	-0.84737	9.57371	6.38876	6.88246	5.87153	3.13636	3.45549	4.99764	4.33185	4.33326	2.85814
ENSMUSG00000022537	Tmem44	protein_coding	0.891427	2.35753	4.28438	0.00113872	0.0424235	0.246405	-0.83054	4.43203	2.99586	3.13079	3.54346	6.64703	6.58743	10.847	5.77127	4.30198	7.19563
ENSMUSG00000022468	Endou	protein_coding	0.855293	0.349746	4.27202	0.00115709	0.0426851	0.105052	-0.611878	0.950676	1.11894	0.937917	0.599135	1.20034	1.85069	1.65517	1.56164	2.26832	1.45062
ENSMUSG00000029467	Atp2a2	protein_coding	-0.228088	13.6093	-4.26879	0.00116359	0.0426851	0.146441	-1.40415	14224.7	13472.4	14414.9	13492	12336.5	11821.1	10455.1	11424	11629.5	12309.1
ENSMUSG00000066037	Hnrnpr	protein_coding	-0.239227	5.18919	-4.27129	0.00115856	0.0426851	0.104049	-1.3647	38.6296	38.3686	42.8403	37.7455	39.8951	32.1865	33.0873	33.4734	34.6818	35.3462
ENSMUSG00000029591	Ung	protein_coding	-0.401757	4.06094	-4.2723	0.00115653	0.0426851	0.151884	-1.2462	16.1883	21.0913	20.0661	18.7786	19.5281	14.9997	11.9718	17.341	16.0346	13.3715
ENSMUSG00000011256	Adam19	protein_coding	-0.925449	0.872892	-4.32614	0.00116328	0.0426851	0.178107	-1.25984	29.8727	28.9359	30.0266	22.5788	33.39	12.5925	18.6568	11.7191	34.1499	14.4918
ENSMUSG00000041445	Mmrn2	protein_coding	0.823885	4.78925	4.31828	0.0011788	0.0428489	0.219478	-1.29974	21.4639	21.0191	17.8733	13.5747	36.3586	35.189	65.6121	30.7846	27.517	33.5652
ENSMUSG00000037349	Nudt22	protein_coding	0.28692	3.80029	4.26321	0.00117494	0.0428489	0.194729	-1.20864	11.9571	11.8511	12.3779	13.5062	14.3653	15.0773	16.7927	14.0004	14.439	15.8131
ENSMUSG00000037300	Ttc13	protein_coding	-0.538432	4.35207	-4.27155	0.00118738	0.0430298	0.208894	-1.3124	31.9347	30.1391	24.9803	19.4633	17.7469	17.8986	14.6394	17.2867	18.037	18.5995
ENSMUSG00000020358	Hnrnpab	protein_coding	-0.236616	6.30821	-4.24326	0.00121644	0.0437421	0.158897	-1.44178	83.9139	88.9734	93.3558	86.2584	77.8154	76.0337	66.2227	76.819	70.7558	76.2507
ENSMUSG00000028199	Cryz	protein_coding	-0.4745	2.97526	-4.24252	0.001218	0.0437421	0.163687	-1.09249	8.63643	10.0945	10.6341	7.34369	8.42817	6.12152	6.86171	6.66751	7.49326	7.5116
ENSMUSG00000013629	Cad	protein_coding	-0.565535	3.59347	-4.24714	0.0012115	0.0437421	0.219478	-1.22087	12.4391	15.3162	15.8125	21.0724	10.4675	10.2112	7.47235	10.2525	11.936	10.5852
ENSMUSG00000038403	Hjv	protein_coding	-0.364401	7.14722	-4.24061	0.00122206	0.0437564	0.211506	-1.45168	171.831	188.33	171.956	149.698	122.551	135.825	114.174	132.468	115.653	135.051
ENSMUSG00000026842	Abl1	protein_coding	0.394296	5.60244	4.2367	0.0012304	0.0439235	0.171891	-1.44231	36.3265	43.7588	43.1838	53.8708	38.7593	58.6398	49.3497	48.6009	61.2132	59.3891
ENSMUSG00000033705	Stard9	protein_coding	1.02171	4.27177	4.28986	0.00123669	0.0440166	0.209626	-1.27459	16.2954	14.7868	9.04892	10.6988	23.8131	25.4308	46.875	19.5408	18.5063	30.2044
ENSMUSG00000039956	Mrap	protein_coding	0.640931	2.74541	4.23087	0.00124298	0.044109	0.195752	-1.03364	4.32491	5.42623	4.47822	8.23383	6.72447	9.38288	8.05086	7.10206	7.52455	7.82758
ENSMUSG00000038271	Iffo1	protein_coding	0.471789	2.58398	4.22476	0.00125628	0.0444494	0.0674199	-1.00211	5.02118	5.20967	4.1876	5.32374	5.53704	6.1474	7.79375	8.02546	7.21168	6.7073
ENSMUSG00000068922	Msto1	protein_coding	0.433776	3.0095	4.21541	0.00127692	0.0450462	0.171891	-1.12321	6.78863	5.59468	7.12024	7.89147	8.32492	8.83932	8.27583	9.60068	10.3717	8.86168
ENSMUSG00000020876	Snx11	protein_coding	0.491271	2.59146	4.2094	0.00129039	0.0451028	0.231211	-1.03154	6.11914	4.77653	4.02908	5.11833	6.75028	6.92392	7.50449	6.20581	6.83623	7.052
ENSMUSG00000018809	Smyd4	protein_coding	0.33477	2.73103	4.20729	0.00129514	0.0451028	0.135593	-1.082	6.14592	5.54655	5.87849	6.07694	6.07913	7.28629	8.14728	6.53172	7.46197	7.77013
ENSMUSG00000055762	Eef1d	protein_coding	-0.199023	6.70879	-4.20647	0.001297	0.0451028	0.176503	-1.50872	109.515	110.269	114.677	105.157	118.214	94.9547	106.268	97.1882	95.7855	96.9902
ENSMUSG00000037570	Mcrs1	protein_coding	-0.270446	4.91658	-4.21005	0.00128893	0.0451028	0.145286	-1.45519	32.7916	33.1469	32.5365	32.1308	35.9972	27.6568	30.5161	29.3181	22.9491	27.1883
ENSMUSG00000015354	Pcolce2	protein_coding	-0.404818	3.40616	-4.2063	0.00129738	0.0451028	0.121481	-1.24605	11.1002	14.1611	11.4532	11.9314	11.8098	9.77114	9.14359	10.5784	9.18277	8.14356
ENSMUSG00000029338	Antxr2	protein_coding	0.289606	7.43954	4.20176	0.00130771	0.0451641	0.0993598	-1.52368	148.533	172.521	157.425	153.498	152.185	183.374	174.725	212.315	184.234	210.368
ENSMUSG00000037997	Parp11	protein_coding	-0.349467	2.35389	-4.20055	0.00131047	0.0451641	0.135478	-1.01595	6.11914	5.4503	5.71997	5.66611	5.69192	4.25789	4.48341	5.06514	4.64614	4.4093
ENSMUSG00000060152	Pop5	protein_coding	-0.380801	3.61724	-4.20336	0.00130407	0.0451641	0.119755	-1.28493	14.4208	12.1398	14.333	13.3693	16.2755	9.61583	12.3896	10.7142	9.68336	11.4757
ENSMUSG00000039601	Rcan2	protein_coding	-0.263775	8.39481	-4.19804	0.00131623	0.0452323	0.249026	-1.54448	393.433	380.522	390.689	387.538	288.094	316.675	293.061	311.01	298.682	331.444
ENSMUSG00000030671	Pde3b	protein_coding	-0.640048	1.76626	-4.19122	0.00133201	0.0456432	0.192051	-0.898702	4.43203	3.83807	3.47426	4.46784	4.32379	2.18718	4.00133	3.35413	2.61247	2.36982
ENSMUSG00000046861	Hectd3	protein_coding	-0.252472	4.80482	-4.18869	0.0013379	0.0457142	0.194729	-1.4853	28.4266	31.5588	32.8535	27.8512	29.7761	25.1202	28.2985	26.1405	24.4196	26.2403
ENSMUSG00000043008	Klhl6	protein_coding	1.1393	1.65068	4.19277	0.00134988	0.0459921	0.234618	-0.856502	3.76254	1.91302	1.1757	1.6947	4.34961	4.59437	5.22261	3.13685	5.02158	3.9497
ENSMUSG00000033763	Mtss2	protein_coding	-0.45818	4.01734	-4.1815	0.00135483	0.0460295	0.325635	-1.4067	21.7584	18.4925	20.6738	22.5788	11.5	14.922	13.9002	13.6202	14.9396	13.6013
ENSMUSG00000045427	Hnrnph2	protein_coding	-0.210877	5.48604	-4.17958	0.00135939	0.0460536	0.138843	-1.54214	48.056	49.6542	50.238	44.2162	48.6459	42.6177	40.2543	44.0382	41.0018	40.9476
ENSMUSG00000056665	Them6	protein_coding	0.550988	2.19149	4.17575	0.00136853	0.0462323	0.20051	-1.01796	2.77169	4.34339	3.84414	4.057	4.55612	5.81091	4.19416	5.14661	6.36693	5.7881
ENSMUSG00000022899	Slc15a2	protein_coding	1.77874	1.9415	4.22076	0.00139023	0.0463756	0.143861	-0.906648	0.602541	3.09211	2.57597	1.6947	4.42705	6.84627	12.8396	6.83047	3.61366	8.94786
ENSMUSG00000033685	Ucp2	protein_coding	0.893828	4.79823	4.22114	0.00138934	0.0463756	0.140581	-1.48345	18.9466	24.3158	21.3343	18.8471	20.1734	44.7143	30.3554	22.6098	63.9665	37.9027
ENSMUSG00000028771	Ptpn12	protein_coding	0.318512	3.96263	4.16596	0.00139216	0.0463756	0.143861	-1.41163	13.7513	14.7146	13.2233	14.054	14.2879	17.148	20.1673	16.0102	15.1273	18.858
ENSMUSG00000079071	Slc28a2b	protein_coding	-4.29176	0.872892	-4.22032	0.00139127	0.0463756	0.242577	-0.799614	1.45949	0.757988	1.22854	0.564899	1.92312	0.0129419	2.04084	1.29005	0.0156436	0.0430876
ENSMUSG00000049672	Zbtb14	protein_coding	0.486738	2.956	4.15731	0.00141342	0.0468865	0.170239	-1.20176	6.86897	6.29251	5.24441	6.48778	8.58305	8.32164	10.5256	10.5512	8.24415	8.22973
ENSMUSG00000021255	Esrrb	protein_coding	0.312651	4.48626	4.15653	0.00141534	0.0468865	0.169244	-1.50581	22.8028	18.5406	20.8059	20.7301	18.8827	24.059	21.0351	26.9009	25.4208	26.8436
ENSMUSG00000019066	Rab3d	protein_coding	0.903333	2.4773	4.16377	0.00143178	0.0469238	0.217075	-1.06888	4.37847	2.82742	2.89301	5.94	7.26656	7.44159	9.04717	6.53172	7.58712	5.5583
ENSMUSG00000019960	Dusp6	protein_coding	0.751489	3.74427	4.19443	0.00143185	0.0469238	0.159878	-1.35196	11.3144	11.7548	8.44125	6.62472	14.9332	14.8444	26.2738	15.4127	14.8144	18.8867
ENSMUSG00000038206	Fbxo8	protein_coding	-0.21461	4.8289	-4.15009	0.0014314	0.0469238	0.148163	-1.55443	30.3815	29.5615	29.9209	30.4874	32.5124	25.1979	28.0414	28.1231	24.9515	26.0393
ENSMUSG00000052852	Reep1	protein_coding	-0.269023	4.36806	-4.14979	0.00143216	0.0469238	0.157196	-1.50797	24.1418	21.7892	23.4479	23.2293	20.9478	18.3387	16.5035	21.4691	18.6315	19.4038
ENSMUSG00000022210	Dhrs4	protein_coding	-0.276883	5.64364	-4.14628	0.00144099	0.0470035	0.0975385	-1.60635	51.457	52.2531	58.4018	55.8565	58.4551	43.3683	48.1605	45.0974	40.7827	49.5076
ENSMUSG00000033706	Smyd5	protein_coding	-0.445826	2.65894	-4.14278	0.00144985	0.0471161	0.126209	-1.19652	7.80626	7.35128	7.67507	7.20674	6.95679	4.8791	4.12988	5.71695	6.21049	6.39133
ENSMUSG00000027774	Gfm1	protein_coding	-0.300296	7.75441	-4.14118	0.00145393	0.0471208	0.137282	-1.63832	231.041	257.199	271.824	231.386	214.318	212.726	172.796	194.634	183.827	209.162
ENSMUSG00000030094	Xpc	protein_coding	0.271615	4.02148	4.13715	0.00146424	0.0471992	0.219782	-1.47423	15.8669	14.6665	14.2537	14.3279	16.4046	18.054	16.6642	15.7929	18.3499	18.7718
ENSMUSG00000063455	D630045J12Rik	protein_coding	-0.831125	0.872892	-4.13859	0.00146056	0.0471992	0.200304	-0.851265	2.02186	1.64832	2.47029	2.48213	1.17452	1.02241	0.980244	1.23573	0.954257	1.33572
ENSMUSG00000032679	Cd59a	protein_coding	0.354301	5.66033	4.12682	0.00149101	0.0476765	0.231439	-1.64016	37.7994	42.4594	42.7347	55.8223	52.4922	56.569	55.6168	51.9686	55.7693	59.7338
ENSMUSG00000036782	Klhl13	protein_coding	0.299702	4.36274	4.12715	0.00149015	0.0476765	0.246854	-1.54089	19.4018	19.2385	18.296	15.355	22.5999	22.8425	20.7458	21.795	23.6687	23.454
ENSMUSG00000031422	Morf4l2	protein_coding	-0.293936	5.53126	-4.12965	0.00148364	0.0476765	0.150866	-1.63319	44.414	55.9588	53.9104	46.6812	54.2733	43.5236	43.0825	44.4727	39.6877	39.8273
ENSMUSG00000037996	Slc24a2	protein_coding	-1.23672	0.872892	-4.13985	0.00149847	0.0477872	0.20915	-0.935316	6.4405	2.49053	3.60636	4.4336	2.31033	1.2036	1.91228	2.40356	2.2996	1.27827
ENSMUSG00000022681	Ntan1	protein_coding	0.295351	3.25048	4.12015	0.00150856	0.0478459	0.178185	-1.35423	8.28829	8.86726	7.93927	8.3023	10.0286	10.47	10.2042	10.1439	11.5293	10.0394
ENSMUSG00000021681	Aggf1	protein_coding	-0.223796	4.37938	-4.1195	0.00151029	0.0478459	0.150014	-1.56305	20.5801	23.4254	22.9988	22.2707	23.0387	19.0893	18.0783	20.5457	19.5701	19.3176
ENSMUSG00000023883	Phf10	protein_coding	-0.239235	5.29179	-4.11672	0.00151768	0.0478459	0.131755	-1.64779	43.0215	41.5209	47.2789	39.4916	41.2116	36.1726	35.4656	34.614	36.8093	37.874
ENSMUSG00000044847	Lsm11	protein_coding	-0.450434	2.5324	-4.11574	0.00152031	0.0478459	0.0914128	-1.20881	8.39541	5.97969	6.59184	7.00132	6.93098	5.06028	4.70839	5.554	3.98911	4.95507
ENSMUSG00000016028	Celsr1	protein_coding	-0.574403	4.11577	-4.13712	0.00151919	0.0478459	0.284661	-1.53407	21.1425	23.8345	23.8706	26.6187	12.4293	15.2585	9.62568	15.7658	16.5039	16.1291
ENSMUSG00000003541	Ier3	protein_coding	0.606874	4.02845	4.13494	0.00152966	0.0480135	0.135176	-1.50177	11.8768	15.9659	10.2114	18.984	11.7581	21.16	20.2316	16.2818	21.4786	20.6964
ENSMUSG00000022220	Adcy4	protein_coding	0.889803	3.38334	4.1629	0.00153406	0.0480256	0.195752	-1.32766	7.51168	8.48225	5.79923	5.32374	12.7649	13.9125	26.3702	10.4426	13.6255	11.6767
ENSMUSG00000025408	Ddit3	protein_coding	0.998531	3.56727	4.15389	0.0015578	0.048515	0.0657091	-1.40438	6.86897	11.5864	6.82962	8.64467	8.89282	14.5079	21.0994	12.6425	13.7507	24.6317
ENSMUSG00000007379	Dennd2c	protein_coding	1.15259	1.04192	4.09459	0.00157786	0.0490121	0.217091	-0.933558	2.15576	1.28738	0.673715	1.3181	2.77497	2.83428	4.387	2.53936	2.61247	2.42727
ENSMUSG00000036158	Prickle1	protein_coding	0.704379	4.32591	4.14421	0.00158376	0.0490679	0.175898	-1.54634	22.3476	11.1051	13.0119	15.9712	21.0769	21.4447	31.1268	27.6342	21.6663	24.2296
ENSMUSG00000024887	Asah2	protein_coding	0.336189	4.17009	4.08832	0.00159535	0.0491723	0.0785548	-1.58203	14.9029	15.9659	18.0054	13.1981	17.0499	19.7364	20.0709	22.1481	22.0418	19.174
ENSMUSG00000055723	Rras2	protein_coding	-0.346871	5.37388	-4.08928	0.00159267	0.0491723	0.0790846	-1.70059	50.0377	45.9485	46.3278	49.557	46.968	38.6833	36.0762	39.4483	27.8925	39.4826

## Sheet: Limma-Voom FDR<0.01
GeneID	Symbol	Gene type	logFC	AveExpr	t	PValue	Limma-Voom weighted-adjPVal	Limma-Voom non-weighted-adjPVal	B	S01_WT1	S02_WT2	S03_WT3	S04_WT4	S05_WT5	S06_CRE1	S07_CRE2	S08_CRE3	S09_CRE4	S14_CRE5
ENSMUSG00000053093	Myh7	protein_coding	-1.05159	0.872892	-13.6729	1.56621e-08	4.68257e-05	0.00037127	10.1941	1247.38	1225.04	1260.63	1316.81	1098.75	580.742	556.859	562.964	770.21	591.521
ENSMUSG00000040264	Gbp2b	protein_coding	7.03165	-1.66029	12.7782	3.97981e-08	7.93242e-05	0.000188364	6.23849	0.0401694	0.0120316	0.0924707	0.0171181	0.0129068	3.94728	7.53663	2.40356	3.55109	4.00715
ENSMUSG00000002289	Angptl4	protein_coding	-2.10002	0.872892	-12.6214	3.76749e-08	7.93242e-05	0.000902124	8.71039	6.94931	6.3647	6.51258	5.08409	4.86588	1.41067	1.36591	2.37641	1.20455	1.27827
ENSMUSG00000028957	Per3	protein_coding	1.336	4.68744	12.1035	5.94521e-08	8.88734e-05	0.000414266	8.88009	16.2686	15.8696	14.3858	21.8599	12.0937	38.0362	46.8428	47.4602	40.5012	38.3623
ENSMUSG00000087303	Lipo2	protein_coding	4.15835	-1.39444	11.6571	8.9309e-08	0.000106805	0.000155992	5.6966	0.0937287	0.180473	0.0660505	0.0513544	0.0645342	1.38478	1.94442	2.40356	1.86158	1.42189
ENSMUSG00000103476	Strit1	protein_coding	-3.97134	0.872892	-10.7922	2.74516e-07	0.000273578	0.0054367	6.8298	18.411	13.1264	10.1586	9.4321	6.49214	0.660037	0.787409	0.692552	0.453663	1.07719
ENSMUSG00000056708	Ier5	protein_coding	1.44692	5.00088	10.2603	4.56117e-07	0.000363647	0.00165107	6.82849	15.1439	22.102	21.0965	25.215	17.8502	61.9011	43.0504	45.9393	46.696	62.3477
ENSMUSG00000027820	Mme	protein_coding	-2.13375	0.872892	-10.1056	4.14711e-07	0.000363647	0.0118818	6.88183	11.6625	9.73353	10.185	8.64467	5.14983	1.69539	1.848	3.32697	2.39346	2.48472
ENSMUSG00000050777	Tmem37	protein_coding	-3.07939	0.872892	-10.032	4.43278e-07	0.000363647	0.0118818	5.78008	2.45033	2.9718	2.84017	3.85158	2.23288	0.245896	1.71944	0.285169	0.516237	0.330338
ENSMUSG00000037348	Paqr7	protein_coding	1.06549	3.59764	9.45625	8.2307e-07	0.000574981	0.00393739	6.28173	7.94016	7.88067	7.59581	10.0141	9.7963	18.1057	14.093	18.9977	19.8517	15.0663
ENSMUSG00000029469	Ift81	protein_coding	-0.986859	0.872892	-9.4266	8.58577e-07	0.000574981	0.00462845	6.11001	74.7553	97.8527	86.1695	83.9988	119.918	41.9965	52.3708	40.8606	40.0631	51.2311
ENSMUSG00000033149	Phldb2	protein_coding	1.00433	4.67597	8.80445	1.73582e-06	0.00103794	0.0104406	5.43679	21.1693	17.53	14.4122	19.0183	23.8906	38.5798	37.6832	32.0611	29.8323	35.26
ENSMUSG00000039633	Lonrf1	protein_coding	1.30759	2.35149	8.63574	2.09662e-06	0.00119398	0.00660701	5.38086	2.98593	3.47712	2.94585	4.4336	2.49102	7.7522	6.4439	8.24273	11.0913	7.77013
ENSMUSG00000054199	Gon4l	protein_coding	-0.819568	0.872892	-8.42351	2.69967e-06	0.00146752	0.00186604	4.93372	44.5479	49.3655	57.0808	57.089	52.9826	27.9933	25.8238	28.2045	26.6723	34.944
ENSMUSG00000094870	Zfp131	protein_coding	-0.438789	4.32179	-8.19744	3.55256e-06	0.00184718	0.0115137	4.70571	24.0079	24.412	23.0516	23.8113	20.8187	17.5363	17.6283	17.3953	16.0659	17.6803
ENSMUSG00000020029	Nudt4	protein_coding	-0.523855	7.52687	-8.11612	3.92658e-06	0.00195658	0.00961463	4.51749	221.749	248.247	216.315	203.312	207.658	155.808	142.393	162.804	168.653	148.609
ENSMUSG00000059456	Ptk2b	protein_coding	1.76867	2.2794	8.0111	4.53926e-06	0.0021714	0.00920436	4.63158	3.73576	2.27396	2.07399	3.44075	2.36195	8.52871	7.40808	6.69467	13.5942	8.83296
ENSMUSG00000043110	Lrrn4	protein_coding	-1.7805	0.872892	-7.88962	5.20942e-06	0.00239613	0.00887144	4.30516	4.32491	2.46647	3.36857	3.06415	2.87823	0.996526	0.433879	0.665393	1.23584	0.96229
ENSMUSG00000027765	P2ry1	protein_coding	0.513853	4.26393	7.83605	5.57431e-06	0.00246901	0.0134868	4.25091	15.6795	16.9043	15.9446	18.3335	13.7974	23.3601	20.8422	22.2296	24.6699	23.9998
ENSMUSG00000024726	Carnmt1	protein_coding	-0.633166	3.72163	-7.80146	5.82444e-06	0.00248766	0.0140482	4.25683	18.4913	16.0381	17.7412	16.3136	14.3395	10.9618	8.95076	12.3709	9.65207	11.0735
ENSMUSG00000049001	Ndnf	protein_coding	1.63144	3.61448	7.95322	6.31524e-06	0.00258689	0.00923845	4.27336	10.9127	4.84872	6.16912	10.5961	6.31145	23.6449	16.1499	19.2964	25.0453	18.858
ENSMUSG00000029019	Nppb	protein_coding	1.52262	6.76861	7.91836	6.58739e-06	0.00258689	0.00827065	4.03056	88.3058	58.6057	51.9553	88.518	61.6818	237.186	160.648	129.344	192.056	170.871
ENSMUSG00000028399	Ptprd	protein_coding	-0.581707	4.42676	-7.68666	6.74443e-06	0.00258689	0.0461031	4.03091	27.3554	29.1043	27.1732	27.5089	19.6571	17.8469	15.8607	17.8298	18.8192	19.0591
ENSMUSG00000038816	Ctnnal1	protein_coding	-0.641984	5.15514	-7.66644	6.92202e-06	0.00258689	0.0136394	3.96006	47.7614	41.7856	43.4216	45.6541	38.5786	24.7579	33.7943	27.9873	30.8334	29.9459
ENSMUSG00000040997	Abhd4	protein_coding	0.426625	4.57768	7.55132	8.03326e-06	0.00291121	0.00759962	3.84529	21.1961	18.9016	21.5457	20.0454	21.206	26.725	28.2664	29.2637	27.0477	27.4755
ENSMUSG00000030096	Slc6a6	protein_coding	0.73791	6.2459	7.48901	8.71314e-06	0.00306472	0.0181976	3.69615	64.6326	56.9694	48.2565	55.8908	71.5168	92.0816	123.109	86.053	103.232	88.6312
ENSMUSG00000051067	Lingo3	protein_coding	-1.34492	0.872892	-7.45703	9.15039e-06	0.00312656	0.00692271	3.93751	9.70761	8.48225	11.6909	8.43925	9.51235	3.50726	2.81218	4.52196	2.2996	5.06997
ENSMUSG00000050965	Prkca	protein_coding	-0.706935	5.01519	-7.35013	1.04602e-05	0.00322466	0.034019	3.53398	37.9065	42.9647	47.5696	44.6955	33.4158	26.518	19.6852	31.4364	25.3269	26.0105
ENSMUSG00000026308	Klhl30	protein_coding	-0.473128	5.44722	-7.23549	1.21849e-05	0.00364298	0.0145165	3.3565	50.8411	52.8546	53.9897	51.6455	50.1173	37.7774	30.9661	42.1914	34.4002	39.1953
ENSMUSG00000032942	Ucp3	protein_coding	-2.11343	0.872892	-7.32689	1.39257e-05	0.00396518	0.0290594	3.32299	56.4113	56.7529	99.0625	48.2903	34.4742	12.4631	9.33643	21.1432	30.2077	12.3374
ENSMUSG00000040964	Arhgef10l	protein_coding	-0.509409	5.68065	-7.08937	1.48363e-05	0.00412621	0.0366247	3.14512	66.534	64.1643	66.143	61.3343	50.0915	45.6979	35.4013	45.2332	42.7538	46.4341
ENSMUSG00000041117	Ccdc8	protein_coding	1.21738	2.81461	6.98351	1.725e-05	0.00468848	0.0136854	3.29461	7.27067	3.83807	4.79527	4.09124	4.60774	12.6442	11.0077	8.16125	9.71465	10.6714
ENSMUSG00000026158	Ogfrl1	protein_coding	-0.535926	3.92623	-6.95872	1.7732e-05	0.00471239	0.0516511	3.0876	19.9106	18.3241	18.2167	19.2579	14.4428	12.7995	12.4539	14.1362	13.6568	11.5906
ENSMUSG00000032456	Nmnat3	protein_coding	0.826675	3.19037	6.85621	2.04255e-05	0.00519721	0.0457312	3.0725	5.74423	5.97969	6.1427	8.47348	9.95118	11.5312	11.5219	13.8918	11.4041	10.7288
ENSMUSG00000003949	Hlf	protein_coding	1.1151	3.88102	6.86456	2.31318e-05	0.00559326	0.0160943	2.86878	9.97541	10.6239	8.8904	14.3621	6.62121	19.5552	18.1426	20.9531	31.9911	22.621
ENSMUSG00000022389	Tef	protein_coding	0.83379	6.71552	6.84338	2.29255e-05	0.00559326	0.0118818	2.70241	82.3071	85.2917	71.2421	87.9017	51.1498	128.707	164.794	163.89	168.622	124.681
ENSMUSG00000023953	Polh	protein_coding	-0.465577	3.14647	-6.75902	2.33852e-05	0.00559326	0.0108108	2.9129	11.1537	10.4554	10.1321	9.87717	10.9321	7.41571	7.66519	7.0749	7.11782	8.11483
ENSMUSG00000022742	Cpox	protein_coding	-0.528803	4.80907	-6.73578	2.41586e-05	0.00566495	0.0311922	2.67509	33.5415	31.4385	37.6091	38.1564	27.8659	24.9908	22.867	25.2171	21.4786	22.9657
ENSMUSG00000040345	Arhgap9	protein_coding	1.09836	0.364979	6.64751	2.73543e-05	0.00581253	0.0141064	2.75244	0.923897	0.830178	0.779396	1.11268	0.864759	2.00599	2.07298	2.02334	1.51742	1.70914
ENSMUSG00000008035	Mid1ip1	protein_coding	1.02504	6.34499	6.79409	2.77042e-05	0.00581253	0.0129696	2.53232	51.5106	61.0361	42.5497	74.3441	58.61	103.522	142.65	142.435	91.593	112.186
ENSMUSG00000020612	Prkar1a	protein_coding	-0.418297	8.35363	-6.63976	2.76556e-05	0.00581253	0.0416865	2.47034	348.336	385.19	411.138	386.716	336.494	281.603	269.471	326.084	278.69	283.33
ENSMUSG00000028173	Wls	protein_coding	-0.450904	5.4867	-6.68759	2.58509e-05	0.00581253	0.0220104	2.57088	52.7157	56.8251	55.2314	45.7911	52.7245	39.9775	33.5051	37.5472	42.3158	38.6496
ENSMUSG00000038670	Mybpc2	protein_coding	-1.0868	0.872892	-6.80373	2.73472e-05	0.00581253	0.0225463	2.59225	40.6381	59.7848	41.2287	33.6029	31.7638	21.7812	18.2711	23.153	23.9503	17.1632
ENSMUSG00000101860	Mindy4b-ps	protein_coding	-1.94352	0.872892	-6.66958	2.6515e-05	0.00581253	0.0130654	2.75	1.78084	1.55207	3.47426	2.00282	1.87149	0.582386	0.498157	0.692552	0.672673	0.445238
ENSMUSG00000056596	Trnp1	protein_coding	2.87244	0.488269	6.66912	2.89365e-05	0.0059664	0.0026199	2.63878	0.495423	0.397041	0.594454	0.633372	0.684063	5.70738	3.26212	3.51708	3.70752	2.39854
ENSMUSG00000046447	Camk2n1	protein_coding	0.917147	1.01746	6.52694	3.2467e-05	0.00647121	0.0329083	2.70278	1.56661	1.38363	1.3078	1.38657	1.81987	2.67897	3.67993	2.67515	2.33089	2.62834
ENSMUSG00000026426	Arl8a	protein_coding	0.730432	2.0388	6.53596	3.20514e-05	0.00647121	0.0201674	2.73695	2.74491	3.52525	3.5271	2.96144	3.47194	5.75915	4.90122	5.39104	4.55227	5.64447
ENSMUSG00000024866	Acy3	protein_coding	0.611896	3.65185	6.50113	3.36886e-05	0.00652123	0.0320125	2.4796	11.4215	8.45819	9.92078	10.9385	11.5516	15.4397	14.0287	14.8423	17.6929	14.2907
ENSMUSG00000025701	Alox5	protein_coding	-1.50638	0.872892	-6.54139	3.38085e-05	0.00652123	0.0208342	2.68601	6.41372	8.93945	5.58787	10.7673	6.90516	2.1613	3.39068	1.88754	3.89524	3.08794
ENSMUSG00000022865	Cxadr	protein_coding	-0.389508	6.20888	-6.46025	3.57244e-05	0.0067814	0.015127	2.22218	94.4115	76.7734	84.6635	86.9773	84.6818	62.8847	59.0236	65.195	68.6908	65.2777
ENSMUSG00000020601	Trib2	protein_coding	0.812898	5.14224	6.49605	3.65462e-05	0.006829	0.0674199	2.25137	30.2476	25.543	19.8812	28.981	38.7076	44.1189	44.9466	48.4379	38.2485	47.6692
ENSMUSG00000052920	Prkg1	protein_coding	0.580682	5.03201	6.42357	3.7663e-05	0.0069294	0.0386619	2.20156	28.5605	29.4412	28.045	27.68	17.7211	41.427	40.1257	47.9219	38.4675	39.6549
ENSMUSG00000047473	Zfp30	protein_coding	1.09073	4.09023	6.49968	4.04087e-05	0.00710658	0.0148017	2.27326	17.0988	8.93945	14.1216	11.2124	8.35073	23.0236	24.5704	30.3501	21.3534	27.734
ENSMUSG00000029650	Slc46a3	protein_coding	1.05464	2.56688	6.39219	3.941e-05	0.00710658	0.00883567	2.50084	4.48559	4.05464	3.57994	3.64617	3.98822	7.1051	9.14359	9.92658	11.8109	7.3967
ENSMUSG00000029189	Sel1l3	protein_coding	-1.39309	0.872892	-6.37564	4.03658e-05	0.00710658	0.0914128	2.40371	1.53983	2.12959	2.02114	1.59199	0.9422	0.608269	0.562435	0.692552	1.01683	0.703764
ENSMUSG00000029624	Ptcd1	protein_coding	0.339341	4.6215	6.36126	4.12169e-05	0.00714366	0.0504533	2.1402	21.6245	21.9335	20.5153	23.0924	24.252	27.6827	26.4345	27.9329	26.1404	28.05
ENSMUSG00000034462	Pkd2	protein_coding	0.745016	3.90742	6.29927	4.5109e-05	0.00731673	0.0483373	2.14795	13.4835	12.1398	10	8.85008	14.2621	18.9599	25.8881	16.3361	18.7253	18.6569
ENSMUSG00000008206	Cers4	protein_coding	-0.459902	5.47604	-6.32168	4.36585e-05	0.00731673	0.0181154	2.02636	58.875	45.5876	52.8536	48.0506	59.6425	35.5773	38.7438	38.2805	36.778	38.6783
ENSMUSG00000026558	Uck2	protein_coding	-0.46139	5.80919	-6.30448	4.47669e-05	0.00731673	0.0416865	1.99065	63.5614	68.64	76.6582	61.2316	58.197	50.4087	41.2506	49.9045	50.2002	49.4789
ENSMUSG00000002500	Rpl3l	protein_coding	-0.616111	7.06436	-6.29676	4.52745e-05	0.00731673	0.00961463	1.96996	146.471	185.298	164.928	173.698	168.731	102.979	102.09	106.639	95.1597	131.776
ENSMUSG00000023921	Mmut	protein_coding	0.349757	7.25726	6.21085	5.13511e-05	0.00808037	0.0416865	1.83839	147.944	131.661	136.077	122.994	144.595	170.898	171.189	183.716	159.549	173.744
ENSMUSG00000042246	Tmc7	protein_coding	0.556769	3.18994	6.1953	5.25404e-05	0.00816014	0.0329083	2.08888	7.351	7.6641	8.07137	6.62472	8.27329	11.2983	10.6863	9.22045	12.155	11.8778
ENSMUSG00000019846	Lama4	protein_coding	0.70443	6.36747	6.20058	5.47714e-05	0.00825089	0.0258392	1.78663	64.4451	79.9257	59.67	56.1989	65.9927	111.598	129.344	91.0503	86.7122	113.335
ENSMUSG00000054428	Atpif1	protein_coding	0.375068	6.85813	6.17099	5.4459e-05	0.00825089	0.0715673	1.78019	90.3678	98.8874	100.991	99.097	124.125	128.94	144.096	130.594	131.797	124.394
ENSMUSG00000029314	Gpat3	protein_coding	-0.54122	4.17989	-6.16192	5.51945e-05	0.00825089	0.0935675	1.87437	25.9361	23.0404	22.8667	22.168	16.2497	15.4915	12.4218	15.5756	15.4715	16.7611
ENSMUSG00000021687	Scamp1	protein_coding	-0.422642	4.46556	-6.10843	5.97485e-05	0.00873853	0.0945635	1.76529	27.3018	26.0724	25.2709	25.8313	20.9994	18.1316	18.6889	21.9037	20.4461	18.7144
ENSMUSG00000064061	Dzip3	protein_coding	-0.787991	0.872892	-6.10652	5.9918e-05	0.00873853	0.0677985	2.0119	11.609	8.93945	9.23386	8.78161	6.75028	5.1897	4.29058	6.96626	4.33326	5.58702
ENSMUSG00000027803	Wwtr1	protein_coding	0.407317	6.1415	6.08344	6.20107e-05	0.0088619	0.0476696	1.64776	65.4092	62.7446	57.1337	55.9592	65.8895	82.2199	96.9799	75.5425	75.574	78.1178
ENSMUSG00000056671	Prelid2	protein_coding	-0.735341	2.1112	-6.0809	6.2246e-05	0.0088619	0.0345348	2.07298	5.15508	5.59468	5.66713	5.11833	5.71773	2.86016	3.71207	4.35901	2.86277	3.57627
ENSMUSG00000022951	Rcan1	protein_coding	-0.430459	5.51184	-6.02948	6.72135e-05	0.00945654	0.027148	1.5742	53.037	52.0606	58.0848	45.7911	57.2419	37.7774	36.7833	37.3571	42.66	42.0104
ENSMUSG00000043085	Tmem82	protein_coding	-1.41118	0.872892	-6.13327	6.93966e-05	0.00965016	0.106238	1.70047	25.5076	33.171	36.658	23.4347	15.4753	9.48641	8.40439	11.366	22.8865	10.4703
ENSMUSG00000032911	Cspg4	protein_coding	0.636383	4.72963	5.96112	7.44789e-05	0.00983565	0.0345348	1.52172	18.3039	22.2945	19.6698	22.2707	25.8266	36.3279	35.1442	27.9873	36.7467	28.5096
ENSMUSG00000061731	Ext1	protein_coding	0.41502	4.93594	5.94503	7.63072e-05	0.00983565	0.0483373	1.47341	25.1594	26.6018	24.4519	31.4803	27.4012	36.0691	36.6868	32.1697	33.0861	36.3228
ENSMUSG00000029238	Clock	protein_coding	-0.522293	5.89559	-5.94068	7.68103e-05	0.00983565	0.0130654	1.42662	83.2177	72.2014	73.2764	69.7907	68.1094	53.0747	44.9466	45.885	42.3471	57.6368
ENSMUSG00000020102	Slc16a7	protein_coding	-0.528764	2.30348	-5.98419	7.19381e-05	0.00983565	0.0377105	1.90203	5.50321	6.1	6.1427	5.59764	6.20819	4.18023	4.67625	4.30469	3.45723	4.12205
ENSMUSG00000041073	Nacad	protein_coding	-1.56486	0.872892	-5.97724	7.2694e-05	0.00983565	0.0349048	1.92721	1.88796	1.7927	2.52313	3.74887	3.44613	0.81534	0.337461	0.774029	1.07941	0.818664
ENSMUSG00000055341	Zfp457	protein_coding	-1.97858	0.872892	-5.94515	7.62935e-05	0.00983565	0.0627801	1.80867	2.31644	1.69645	2.60239	1.48928	1.04545	0.634153	0.176765	0.529599	0.92297	0.330338
ENSMUSG00000068742	Cry2	protein_coding	0.604662	4.36443	5.92383	7.87893e-05	0.00991833	0.0345348	1.49619	16.831	18.2759	17.2128	16.8956	12.5842	25.7156	23.2848	23.8319	34.7443	24.6317

## Sheet: DeSeq2, FDR<0.05
Gene ID	Gene name	Gene type	Base mean	log2(FC)	StdErr	Wald-Stats	P-value	P-adj	WT5	WT4	WT3	WT2	WT1	CRE5	CRE4	CRE3	CRE2	CRE1
ENSMUSG00000040264	Gbp2b	protein_coding	76.0575	3.03836	0.219686	13.8305	1.66934e-43	9.41338e-40	0	0	2.7901	0	0.943748	141.39	123.847	85.2654	267.065	139.274
ENSMUSG00000103476	Strit1	protein_coding	215.957	-2.71323	0.203586	-13.3272	1.60828e-40	6.8018e-37	228.599	331.222	357.132	466.761	648.355	37.6362	15.3439	24.2231	27.3913	22.9068
ENSMUSG00000087303	Lipo2	protein_coding	33.0524	2.50166	0.213959	11.6922	1.39684e-31	3.9384e-28	1.82151	1.20444	1.86006	5.9951	2.83125	49.8426	64.6634	85.2654	68.4782	48.5625
ENSMUSG00000056596	Trnp1	protein_coding	75.2108	1.99834	0.196651	10.1619	2.93408e-24	5.51509e-21	23.6796	21.68	20.4607	13.7031	16.9875	84.4272	129.327	124.991	115.272	201.58
ENSMUSG00000053093	Myh7	protein_coding	32536.7	-0.951828	0.0972288	-9.78956	1.24835e-22	1.91984e-19	38765.3	46325.3	44375.5	43600.6	43958.9	20946.1	26980	20083.9	19774.2	20557.5
ENSMUSG00000002289	Angptl4	protein_coding	131.691	-1.60801	0.17047	-9.43279	3.99315e-21	4.82515e-18	171.222	178.258	228.788	226.101	244.431	44.7566	41.6476	84.2965	47.9347	49.4788
ENSMUSG00000028957	Per3	protein_coding	1031.56	1.25068	0.136967	9.13119	6.77503e-20	7.16333e-17	426.233	768.436	505.937	564.396	572.855	1357.96	1418.21	1692.71	1662.88	1346.01
ENSMUSG00000056708	Ier5	protein_coding	1277.74	1.19996	0.144424	8.30859	9.68468e-17	9.10198e-14	629.331	886.471	742.166	786.214	533.218	2207.31	1635.22	1638.45	1528.21	2190.81
ENSMUSG00000027820	Mme	protein_coding	201.295	-1.49718	0.187048	-8.00423	1.20218e-15	1.07039e-12	181.24	303.52	358.062	346.003	410.531	87.4788	83.2953	118.209	65.0543	59.5578
ENSMUSG00000054199	Gon4l	protein_coding	1429.5	-0.807105	0.104192	-7.74629	9.46134e-15	8.00288e-12	1868.87	2007.81	2008.87	1756.56	1569.45	1236.91	933.784	1005.74	916.467	990.492
ENSMUSG00000029650	Slc46a3	protein_coding	229.842	1.06446	0.141969	7.49781	6.48929e-14	5.22758e-11	140.256	127.671	125.554	143.882	157.606	261.419	413.188	353.658	324.13	251.059
ENSMUSG00000037348	Paqr7	protein_coding	456.871	0.918142	0.123015	7.46366	8.41494e-14	6.47071e-11	345.176	351.698	266.919	280.057	279.35	533.01	694.858	677.279	499.891	640.475
ENSMUSG00000043110	Lrrn4	protein_coding	71.4925	-1.43187	0.19218	-7.4507	9.28464e-14	6.82905e-11	101.094	107.196	118.114	87.3571	151.943	33.5674	42.7436	23.2542	14.8369	34.8184
ENSMUSG00000059456	Ptk2b	protein_coding	207.78	1.34365	0.181681	7.39563	1.40736e-13	9.92014e-11	82.8786	120.444	72.5425	80.5056	131.181	312.279	475.66	238.356	262.5	301.454
ENSMUSG00000039633	Lonrf1	protein_coding	203.256	1.14698	0.158604	7.23172	4.76905e-13	3.103e-10	87.4324	155.373	103.234	123.328	104.756	274.643	387.981	293.584	228.261	273.966
ENSMUSG00000029469	Ift81	protein_coding	2435.33	-0.928084	0.13098	-7.08569	1.38355e-12	8.66868e-10	4230.45	2954.5	3032.83	3482.3	2634	1813.66	1402.87	1457.26	1859.18	1486.2
ENSMUSG00000029019	Nppb	protein_coding	4380.62	1.13662	0.163351	6.95818	3.44704e-12	2.08263e-09	2175.79	3113.49	1828.44	2085.44	3111.54	6050.28	6727.19	4614.02	5704.23	8395.82
ENSMUSG00000101860	Mindy4b-ps	protein_coding	47.414	-1.34445	0.201117	-6.68493	2.3104e-11	1.30284e-08	65.5743	69.8578	121.834	54.8123	62.2874	15.2579	23.0158	24.2231	17.1196	20.158
ENSMUSG00000051067	Lingo3	protein_coding	232.85	-1.137	0.170981	-6.6499	2.9329e-11	1.55049e-08	335.157	296.293	411.074	301.468	341.637	179.026	80.0073	160.842	99.2934	123.697
ENSMUSG00000040997	Abhd4	protein_coding	854.082	0.426783	0.0653226	6.53347	6.4265e-11	3.1599e-08	747.729	704.6	757.976	672.307	746.505	972.438	946.936	1043.53	1003.21	945.595
ENSMUSG00000022389	Tef	protein_coding	3991.33	0.879384	0.142241	6.18237	6.31444e-10	2.81109e-07	1804.2	3091.81	2507.37	3035.23	2900.14	4414.63	5906.29	5846.49	5851.46	4555.71
ENSMUSG00000049001	Ndnf	protein_coding	500.885	1.11753	0.181003	6.17412	6.65311e-10	2.88591e-07	222.224	372.173	216.697	172.145	384.106	667.28	876.792	687.937	572.934	836.558
ENSMUSG00000020029	Nudt4	protein_coding	6628.97	-0.476429	0.077913	-6.11488	9.66278e-10	4.08663e-07	7326.1	7151.99	7614.17	8835.06	7814.24	5261.95	5907.39	5807.74	5055.97	5515.05
ENSMUSG00000033149	Phldb2	protein_coding	952.56	0.778533	0.128944	6.03778	1.5625e-09	6.29352e-07	842.447	668.467	506.867	623.49	745.561	1248.1	1044.48	1143.33	1337.61	1365.25
ENSMUSG00000008035	Mid1ip1	protein_coding	3115.68	0.905541	0.15164	5.97166	2.34845e-09	9.23925e-07	2067.41	2614.85	1497.35	2171.94	1814.83	3972.15	3207.96	5081.04	5065.1	3664.18
ENSMUSG00000025701	Alox5	protein_coding	186.839	-1.1039	0.185332	-5.95635	2.5793e-09	9.69644e-07	243.171	378.196	196.237	317.74	225.556	108.84	135.903	66.8558	119.837	76.0507
ENSMUSG00000038112	AW551984	protein_coding	15.4353	-1.27918	0.216048	-5.92082	3.20349e-09	1.17812e-06	28.2334	18.0667	26.0409	29.9755	23.5937	8.13756	3.28797	5.81355	5.70652	5.49764
ENSMUSG00000002500	Rpl3l	protein_coding	4869.66	-0.600224	0.10146	-5.91588	3.3011e-09	1.18819e-06	5952.69	6110.15	5805.26	6594.61	5161.36	4665.87	3332.91	3804	3624.78	3644.94
ENSMUSG00000041073	Nacad	protein_coding	60.2899	-1.22255	0.20758	-5.88951	3.87352e-09	1.33731e-06	121.13	131.284	88.353	63.3768	66.0624	28.4815	37.2637	27.1299	11.413	28.4045
ENSMUSG00000041117	Ccdc8	protein_coding	271.099	0.924005	0.160067	5.77262	7.80485e-09	2.64069e-06	162.114	143.329	168.336	136.174	255.756	377.379	339.757	290.678	390.326	447.142
ENSMUSG00000022865	Cxadr	protein_coding	2644.84	-0.398088	0.0700151	-5.68574	1.30246e-08	4.23725e-06	2987.27	3059.29	2979.82	2732.05	3326.71	2311.07	2405.7	2325.42	2095.43	2225.63
ENSMUSG00000094870	Zfp131	protein_coding	714.986	-0.411568	0.0725284	-5.67458	1.39031e-08	4.43771e-06	734.068	837.089	810.988	868.433	845.599	625.575	562.243	620.112	625.434	620.317
ENSMUSG00000023953	Polh	protein_coding	317.387	-0.471593	0.0833738	-5.65637	1.54608e-08	4.84353e-06	385.249	346.88	356.202	371.696	392.599	286.849	248.79	251.921	271.63	262.054
ENSMUSG00000027765	P2ry1	protein_coding	691.647	0.49728	0.0891809	5.57608	2.45992e-08	7.30079e-06	486.343	644.378	560.809	601.223	552.093	849.358	863.641	792.581	739.565	826.479
ENSMUSG00000042487	Leo1	protein_coding	521.135	-0.718464	0.12884	-5.57641	2.45531e-08	7.30079e-06	775.962	610.653	704.034	519.004	693.655	484.185	363.869	336.217	348.098	375.672
ENSMUSG00000003949	Hlf	protein_coding	578.223	0.956853	0.171878	5.56704	2.59097e-08	7.55715e-06	233.153	504.662	312.491	377.691	351.074	800.532	1120.1	747.041	643.695	691.787
ENSMUSG00000038816	Ctnnal1	protein_coding	1287.66	-0.529365	0.0958258	-5.52424	3.30908e-08	9.48808e-06	1360.67	1605.52	1528.04	1486.78	1682.7	1059.92	1079.55	997.993	1199.51	875.958
ENSMUSG00000024726	Carnmt1	protein_coding	479.932	-0.598782	0.108613	-5.51298	3.52818e-08	9.94771e-06	505.468	573.316	624.051	570.391	651.186	391.62	337.565	440.861	317.282	387.584
ENSMUSG00000029238	Clock	protein_coding	2157.15	-0.551978	0.100214	-5.50801	3.62923e-08	1.00649e-05	2402.57	2454.66	2578.98	2569.33	2932.23	2040.49	1482.88	1636.51	1595.54	1878.36
ENSMUSG00000047473	Zfp30	protein_coding	660.239	0.911416	0.166327	5.47966	4.26156e-08	1.16279e-05	294.173	393.853	496.637	317.74	602.111	981.593	747.466	1082.29	871.956	814.567
ENSMUSG00000040345	Arhgap9	protein_coding	48.4694	0.898545	0.164714	5.45517	4.89247e-08	1.31374e-05	30.0549	38.5422	26.9709	29.119	32.0874	60.0145	52.6075	71.7005	73.0434	70.5531
ENSMUSG00000038670	Mybpc2	protein_coding	1100.18	-0.84636	0.155326	-5.44892	5.06759e-08	1.33951e-05	1120.23	1181.56	1450.85	2127.4	1431.67	607.265	838.433	825.524	648.26	770.586
ENSMUSG00000038550	Ciart	protein_coding	173.831	1.19589	0.220037	5.43493	5.48169e-08	1.42667e-05	14.5721	56.6089	75.3326	102.773	74.5561	202.422	176.454	421.482	330.978	283.129
ENSMUSG00000053441	Adamts19	protein_coding	61.6314	-1.14144	0.210813	-5.41447	6.14704e-08	1.5756e-05	71.9496	140.92	63.2422	65.0896	134.012	24.4127	43.8396	31.0056	21.6848	20.158
ENSMUSG00000032942	Ucp3	protein_coding	1342.74	-1.14864	0.212501	-5.40534	6.46868e-08	1.63329e-05	1215.86	1698.27	3486.69	2019.49	1987.53	436.377	1057.63	753.824	330.978	440.728
ENSMUSG00000030096	Slc6a6	protein_coding	2794.48	0.671101	0.124526	5.38923	7.07615e-08	1.73489e-05	2522.79	1965.65	1698.24	2027.2	2277.26	3138.05	3615.67	3069.56	4371.19	3259.19
ENSMUSG00000026062	Slc9a2	protein_coding	149.65	-0.769593	0.143901	-5.34806	8.89023e-08	2.14851e-05	205.83	198.733	181.356	167.006	216.118	125.115	83.2953	135.65	89.0217	94.3762
ENSMUSG00000031521	Aga	protein_coding	488.977	-0.489181	0.091643	-5.3379	9.40281e-08	2.24038e-05	609.294	544.409	506.867	585.807	626.649	447.566	427.436	368.192	391.467	382.086
ENSMUSG00000026426	Arl8a	protein_coding	149.765	0.642649	0.120741	5.32254	1.02329e-07	2.40429e-05	122.041	103.582	123.694	125.041	96.2623	199.37	158.919	191.847	173.478	203.413
ENSMUSG00000008206	Cers4	protein_coding	1600.66	-0.470159	0.08894	-5.28625	1.24851e-07	2.8933e-05	2103.84	1689.84	1860.06	1622.1	2074.36	1369.14	1287.79	1365.22	1375.27	1258.96
ENSMUSG00000026308	Klhl30	protein_coding	1568.87	-0.46626	0.0885707	-5.26428	1.40743e-07	3.13284e-05	1767.77	1816.3	1900.06	1880.75	1791.23	1387.45	1204.49	1504.74	1099.08	1336.84
ENSMUSG00000059824	Dbp	protein_coding	1763.86	0.883504	0.168273	5.25043	1.51746e-07	3.33389e-05	869.77	1389.93	1002.57	1076.55	1356.17	1928.6	1733.86	3381.55	2817.88	2081.77
ENSMUSG00000022129	Dct	protein_coding	94.2138	-0.880857	0.169377	-5.20058	1.98662e-07	4.30868e-05	103.826	166.213	108.814	115.62	144.394	55.9457	46.0316	50.3841	77.6086	73.3019
ENSMUSG00000028173	Wls	protein_coding	1608.62	-0.435387	0.0850673	-5.11815	3.08547e-07	6.60719e-05	1859.76	1610.34	1943.77	2022.06	1857.3	1368.13	1481.78	1339.05	1189.24	1414.73
ENSMUSG00000050541	Adra1b	protein_coding	790.302	-0.630845	0.123588	-5.10443	3.31785e-07	7.016e-05	1045.55	984.031	1071.4	984.053	793.692	733.398	540.323	613.33	474.782	662.466
ENSMUSG00000022602	Arc	protein_coding	195.664	-1.06597	0.208958	-5.10138	3.37183e-07	7.04214e-05	441.716	579.338	372.943	23.1239	418.081	24.4127	24.1118	31.9745	17.1196	23.8231
ENSMUSG00000057378	Ryr3	protein_coding	71.9884	-0.85006	0.167391	-5.07829	3.8084e-07	7.85691e-05	108.38	87.9244	95.7933	80.5056	110.419	47.8082	36.1677	34.8813	54.7826	63.2229
ENSMUSG00000019846	Lama4	protein_coding	3035.96	0.645249	0.127555	5.0586	4.22353e-07	8.60836e-05	2327.89	1976.49	2100.01	2844.25	2270.66	4012.83	3036.99	3247.84	4592.6	3950.06
ENSMUSG00000022822	Abcc5	protein_coding	1352.82	0.592845	0.117573	5.04236	4.59824e-07	9.26053e-05	1009.12	1282.73	964.443	999.468	1030.57	1297.94	1920.18	1522.18	1791.85	1709.77
ENSMUSG00000042246	Tmc7	protein_coding	329.071	0.511297	0.101602	5.03235	4.84497e-07	9.64263e-05	291.441	232.458	283.66	272.349	258.587	420.102	425.244	328.466	378.913	399.495
ENSMUSG00000055866	Per2	protein_coding	473.352	1.01779	0.202814	5.01836	5.21145e-07	0.000102514	96.5399	350.493	230.648	314.314	278.406	557.423	817.609	516.437	902.771	668.88
ENSMUSG00000023039	Krt7	protein_coding	23.2194	-1.0811	0.215755	-5.01078	5.42095e-07	0.00010541	31.8764	34.9289	28.831	28.2626	55.6812	13.2235	14.2479	3.8757	10.2717	10.9953
ENSMUSG00000046447	Camk2n1	protein_coding	75.4164	0.780644	0.156214	4.99728	5.81439e-07	0.000111775	63.7528	48.1778	45.5716	48.8172	54.7374	92.5647	81.1033	94.9547	130.109	94.3762
ENSMUSG00000022951	Rcan1	protein_coding	1635.05	-0.418413	0.0837916	-4.9935	5.92948e-07	0.000112079	2019.14	1610.34	2044.21	1852.49	1868.62	1487.14	1493.84	1332.27	1305.65	1336.84
ENSMUSG00000048647	Exd1	protein_coding	12.8031	-1.1072	0.221776	-4.99242	5.96273e-07	0.000112079	18.2151	18.0667	33.4812	15.416	19.8187	7.12037	3.28797	4.84463	2.28261	5.49764
ENSMUSG00000055116	Arntl	protein_coding	211.397	-1.10486	0.222204	-4.97229	6.61667e-07	0.000121668	653.011	180.667	302.26	138.744	457.718	130.201	87.6792	28.0988	69.6195	65.9717
ENSMUSG00000024501	Dpysl3	protein_coding	1869.42	0.507271	0.102123	4.96727	6.79007e-07	0.0001222	1539.17	1212.88	1692.66	1706.89	1472.25	2087.28	2450.63	2313.79	2026.95	2191.73
ENSMUSG00000026491	Ahctf1	protein_coding	1572.07	0.40136	0.0807884	4.96804	6.76321e-07	0.0001222	1200.37	1359.82	1329.02	1534.75	1310.87	1707.87	1972.78	1755.69	1835.22	1714.35
ENSMUSG00000039542	Ncam1	protein_coding	313.689	0.621305	0.126132	4.92585	8.39936e-07	0.000147322	230.421	249.32	256.689	184.135	285.012	349.915	458.124	374.974	342.391	405.909
ENSMUSG00000024866	Acy3	protein_coding	454.026	0.518143	0.105226	4.92409	8.47529e-07	0.000147322	407.107	384.218	348.762	300.611	402.037	505.546	619.235	529.033	497.608	546.099
ENSMUSG00000028017	Egf	protein_coding	376.601	-0.870752	0.176884	-4.92273	8.53436e-07	0.000147322	518.219	844.316	358.062	378.548	461.493	210.559	264.134	254.827	238.532	237.315
ENSMUSG00000068742	Cry2	protein_coding	755.969	0.631599	0.128637	4.90992	9.11113e-07	0.00015569	443.537	593.791	605.451	650.04	592.674	871.736	1216.55	849.747	826.304	909.86
ENSMUSG00000015745	Plekho1	protein_coding	1357.06	0.485129	0.0995721	4.87214	1.10398e-06	0.000186157	1110.21	1158.68	1006.29	1173.33	1144.77	1492.23	1682.35	1288.67	1692.55	1821.55
ENSMUSG00000022742	Cpox	protein_coding	1010.74	-0.48717	0.100058	-4.86886	1.12242e-06	0.000186157	982.703	1341.75	1323.44	1118.51	1181.57	812.739	751.85	899.163	811.467	884.204
ENSMUSG00000063172	Hspb11	protein_coding	109.472	-0.682877	0.140516	-4.85979	1.17513e-06	0.000193007	153.917	132.489	157.175	127.61	117.969	91.5476	77.8153	82.3586	92.4456	61.3903
ENSMUSG00000032911	Cspg4	protein_coding	964.995	0.562603	0.116518	4.82846	1.37594e-06	0.000223814	910.754	782.889	691.944	793.066	644.58	1009.06	1286.69	997.993	1247.44	1285.53
ENSMUSG00000028386	Slc46a2	protein_coding	26.2687	-1.06507	0.22235	-4.79007	1.66727e-06	0.000268621	75.5926	18.0667	36.2712	36.827	49.0749	5.08598	3.28797	13.565	14.8369	10.079
ENSMUSG00000050965	Prkca	protein_coding	1185.35	-0.612695	0.128075	-4.78389	1.71935e-06	0.000274399	1178.52	1571.8	1674.06	1528.75	1335.4	920.561	886.656	1121.05	698.478	938.264
ENSMUSG00000004056	Akt2	protein_coding	4412.56	-0.235342	0.0494427	-4.75991	1.93684e-06	0.000306219	4862.51	4914.13	4838.03	4754.11	4513.95	4235.6	4080.37	4132.47	3850.76	3943.64
ENSMUSG00000055341	Zfp457	protein_coding	40.9557	-1.0365	0.220024	-4.71085	2.46683e-06	0.000386402	36.4302	51.7911	91.1431	59.951	81.1624	11.1891	31.7837	18.4096	5.70652	21.9906
ENSMUSG00000046818	Ddit4l	protein_coding	16.0531	-1.0002	0.213314	-4.68887	2.74723e-06	0.000426375	30.0549	27.7022	19.5307	19.6982	23.5937	5.08598	8.76792	8.72033	9.13043	8.24646
ENSMUSG00000050777	Tmem37	protein_coding	61.1109	-1.03819	0.222174	-4.67286	2.97034e-06	0.000456812	78.3248	134.898	99.5134	105.342	85.8811	11.1891	17.5358	9.68925	60.4891	8.24646
ENSMUSG00000028826	Maco1	protein_coding	930.839	0.430655	0.0922015	4.6708	3.00031e-06	0.000457264	675.779	833.476	788.667	866.72	768.211	949.043	1215.45	1055.16	1068.26	1087.62
ENSMUSG00000039934	Gsap	protein_coding	89.4061	0.722062	0.154717	4.66699	3.05637e-06	0.000461649	69.2173	51.7911	72.5425	70.2283	55.6812	87.4788	99.7351	119.178	138.098	130.111
ENSMUSG00000024525	Impa2	protein_coding	492.842	-0.708091	0.151794	-4.66481	3.08897e-06	0.000462443	627.509	711.827	642.652	585.807	578.518	424.17	208.238	389.508	346.956	413.239
ENSMUSG00000058624	Gda	protein_coding	146.369	0.798168	0.171217	4.66174	3.13548e-06	0.000465289	117.487	78.2889	95.7933	92.4958	108.531	182.078	156.727	137.587	283.043	211.659
ENSMUSG00000036832	Lpar3	protein_coding	46.4231	0.853434	0.183639	4.64734	3.36243e-06	0.000490365	38.2517	30.1111	26.9709	29.119	23.5937	68.1521	80.0073	72.6694	46.7934	48.5625
ENSMUSG00000040964	Arhgef10l	protein_coding	1850.74	-0.482254	0.103769	-4.64737	3.36199e-06	0.000490365	1766.86	2157.16	2327.87	2283.28	2344.27	1643.79	1497.12	1613.26	1256.58	1617.22
ENSMUSG00000021922	Itih4	protein_coding	49.449	-0.962728	0.207358	-4.64283	3.43669e-06	0.00049691	83.7894	83.1067	85.5629	55.6688	51.9062	11.1891	35.0717	19.3785	37.663	31.1533
ENSMUSG00000052920	Prkg1	protein_coding	1198.85	0.60191	0.129896	4.6338	3.59014e-06	0.000514698	624.777	973.191	986.764	1047.43	1006.04	1403.73	1346.97	1709.18	1424.35	1466.04
ENSMUSG00000039518	Cdsn	protein_coding	16.4698	1.00588	0.217336	4.62822	3.68818e-06	0.00052431	14.5721	4.81778	5.58019	5.9951	7.54999	21.3611	20.8238	26.161	33.0978	24.7394
ENSMUSG00000035914	Cd276	protein_coding	114.193	-0.591612	0.127885	-4.62614	3.72543e-06	0.000525192	132.059	144.533	143.225	160.155	117.969	100.702	75.6233	92.0479	86.7391	88.8786
ENSMUSG00000028399	Ptprd	protein_coding	777.801	-0.509051	0.110145	-4.62163	3.80728e-06	0.000532296	693.084	967.169	956.073	1035.44	963.567	674.4	658.69	635.615	562.663	631.313
ENSMUSG00000025408	Ddit3	protein_coding	457.555	0.817862	0.177241	4.61441	3.94219e-06	0.000546639	313.299	303.52	239.948	411.949	241.6	871.736	481.14	450.55	748.695	513.113
ENSMUSG00000023921	Mmut	protein_coding	5453.81	0.326101	0.0713527	4.57027	4.87089e-06	0.000669925	5101.13	4326.36	4789.66	4685.6	5213.27	6152	5588.46	6553.81	6078.58	6049.24
ENSMUSG00000020541	Tom1l1	protein_coding	515.177	0.408234	0.089397	4.56653	4.95856e-06	0.000676484	417.125	456.484	393.404	466.761	464.324	538.096	644.442	640.46	585.489	545.183
ENSMUSG00000060639	H4c9	protein_coding	110.279	0.974869	0.21382	4.55929	5.13272e-06	0.000694641	53.7345	40.9511	40.9214	35.1141	111.362	244.127	101.927	155.997	189.456	129.195
ENSMUSG00000056671	Prelid2	protein_coding	157.26	-0.587764	0.129222	-4.54848	5.40347e-06	0.00072548	201.277	179.462	199.027	198.695	181.2	126.132	99.7351	155.028	131.25	100.79
ENSMUSG00000034842	Art3	protein_coding	11560.3	0.47939	0.105949	4.5247	6.0481e-06	0.000805636	9060.18	9321.2	9504.93	7806.47	11993.2	12762.7	14274.2	12733.6	14296	13850.4
ENSMUSG00000026082	Rev1	protein_coding	735.791	0.435462	0.0963221	4.52089	6.15794e-06	0.000813859	544.631	704.6	598.011	679.159	574.743	914.458	933.784	814.866	768.097	825.563
ENSMUSG00000037490	Slc2a12	protein_coding	367.306	-0.58338	0.129387	-4.50878	6.52e-06	0.00085503	342.443	448.053	470.596	436.786	542.655	318.382	237.83	297.46	259.076	319.78
ENSMUSG00000034462	Pkd2	protein_coding	555.874	0.657008	0.146214	4.49347	7.00721e-06	0.000911854	502.736	310.747	351.552	431.647	474.705	660.16	655.402	582.324	918.749	670.712
ENSMUSG00000055128	Cgrrf1	protein_coding	425.937	0.375451	0.0836965	4.48586	7.26189e-06	0.000937781	365.212	379.4	392.474	377.691	328.424	462.824	523.883	497.059	490.76	441.644
ENSMUSG00000005982	Naa60	protein_coding	541.821	0.515202	0.11508	4.47689	7.57395e-06	0.000956183	377.052	491.413	412.934	434.216	479.424	579.801	806.649	636.584	570.652	629.48
ENSMUSG00000035783	Acta2	protein_coding	10407.6	-0.848007	0.189382	-4.47775	7.54335e-06	0.000956183	12990.1	14720.7	18277.9	14341.1	10852.2	6937.27	8064.3	5913.35	3006.19	8973.07
ENSMUSG00000048373	Fgfbp1	protein_coding	5.12269	-0.9039	0.201875	-4.47753	7.55131e-06	0.000956183	9.10754	12.0444	15.8105	9.42087	2.83125	0	1.09599	0	0	0.916274
ENSMUSG00000028708	Mknk1	protein_coding	287.815	0.45993	0.102931	4.46832	7.88371e-06	0.000987917	243.171	277.022	225.998	211.541	241.6	320.416	328.797	311.025	391.467	327.11
ENSMUSG00000026558	Uck2	protein_coding	2012.43	-0.419764	0.0940472	-4.46334	8.0693e-06	0.00100374	2052.84	2153.55	2698.02	2442.57	2239.52	1751.61	1757.97	1779.92	1464.29	1783.99
ENSMUSG00000052595	A1cf	protein_coding	8.94935	0.837645	0.18806	4.45413	8.42332e-06	0.00103259	0	0	0	0	0	9.15476	46.0316	7.7514	4.56521	21.9906
ENSMUSG00000038859	Baiap2l1	protein_coding	360.521	0.51936	0.116759	4.44812	8.66244e-06	0.00105426	259.565	334.836	295.75	252.651	315.212	390.603	518.404	430.203	370.924	437.063
ENSMUSG00000020102	Slc16a7	protein_coding	177.294	-0.477584	0.10747	-4.44387	8.83531e-06	0.00106762	218.581	196.324	215.767	216.68	193.468	145.459	120.559	153.09	165.489	147.52
ENSMUSG00000048581	E130311K13Rik	protein_coding	212.419	-0.583995	0.13278	-4.39823	1.09139e-05	0.00129112	281.423	221.618	316.211	259.502	218.006	166.82	131.519	190.878	163.206	175.008
ENSMUSG00000020612	Prkar1a	protein_coding	11689.7	-0.358464	0.0816366	-4.39097	1.12846e-05	0.0013257	11871.7	13604.2	14472.2	13709.1	12275.3	10032.6	9761.99	11632.9	9568.69	9968.14
ENSMUSG00000026158	Ogfrl1	protein_coding	546.571	-0.448525	0.102421	-4.37925	1.19088e-05	0.00138938	509.111	676.898	640.792	651.753	701.205	409.93	477.852	503.841	441.684	452.639
ENSMUSG00000044317	Gpr4	protein_coding	53.0975	0.821173	0.18765	4.37609	1.20827e-05	0.00140002	32.7871	24.0889	30.6911	41.1092	41.5249	70.1865	83.2953	43.6016	91.3043	72.3856
ENSMUSG00000029189	Sel1l3	protein_coding	41.2219	-0.870703	0.200048	-4.35247	1.34613e-05	0.00154915	32.7871	55.4044	70.6824	75.3669	53.7937	24.4127	35.0717	24.2231	19.4022	21.0743
ENSMUSG00000043091	Tuba1c	protein_coding	360.729	0.631656	0.145496	4.3414	1.41578e-05	0.00160743	244.993	260.16	315.281	313.458	229.331	452.652	325.509	427.296	448.532	590.08
ENSMUSG00000060036	Rpl3	protein_coding	2299.57	0.55819	0.128663	4.33838	1.43536e-05	0.00161468	2326.07	1795.83	1626.63	1637.52	1697.8	2151.37	2700.52	3282.72	3076.95	2700.26
ENSMUSG00000030089	Slc41a3	protein_coding	1901.51	-0.871332	0.201351	-4.32742	1.50864e-05	0.00167905	3243.19	1963.24	2808.7	2276.42	3027.54	1602.08	413.188	1305.14	1192.66	1182.91
ENSMUSG00000027803	Wwtr1	protein_coding	2530.1	0.396659	0.091837	4.31916	1.56621e-05	0.00173173	2324.24	1968.06	2010.73	2232.75	2304.63	2765.75	2646.82	2694.58	3443.31	2910.09
ENSMUSG00000024966	Stip1	protein_coding	3268.33	-0.293826	0.068253	-4.30495	1.67023e-05	0.00183476	3901.67	3472.41	3853.12	3575.65	3238	3026.16	2867.11	2952.32	2776.79	3020.04
ENSMUSG00000045045	Lrfn4	protein_coding	374.501	-0.479402	0.111503	-4.29947	1.71208e-05	0.00186295	472.681	487.8	411.074	471.043	361.456	315.33	260.846	346.875	294.456	323.445
ENSMUSG00000110353	Gm33543	protein_coding	59.1817	-0.737229	0.171516	-4.29831	1.72104e-05	0.00186295	75.5926	52.9956	93.0032	77.9363	85.8811	35.6018	40.5517	38.757	36.5217	54.9764
ENSMUSG00000021676	Iqgap2	protein_coding	125.124	-0.768344	0.178797	-4.2973	1.72893e-05	0.00186295	132.059	173.44	156.245	153.303	213.287	79.3412	81.1033	120.147	47.9347	94.3762
ENSMUSG00000064061	Dzip3	protein_coding	252.868	-0.665562	0.155064	-4.29219	1.7692e-05	0.00187446	237.707	308.338	324.581	317.74	408.643	197.336	151.247	248.045	151.793	183.255
ENSMUSG00000028393	Alad	protein_coding	1526.2	-0.671002	0.15637	-4.29112	1.77775e-05	0.00187446	1564.68	1632.02	2202.32	2215.62	2040.38	1436.28	835.145	930.168	1427.77	977.664
ENSMUSG00000020142	Slc1a4	protein_coding	62.9754	-0.943157	0.219731	-4.29234	1.76804e-05	0.00187446	135.702	105.991	115.324	98.4909	22.65	33.5674	35.0717	23.2542	23.9674	35.7347
ENSMUSG00000021981	Cab39l	protein_coding	571.147	-0.355759	0.0832189	-4.27498	1.91151e-05	0.00199612	663.94	556.453	698.454	645.758	652.13	515.718	531.555	453.457	496.467	497.537
ENSMUSG00000053062	Jam2	protein_coding	3178.69	0.483754	0.113562	4.25984	2.04575e-05	0.00212319	2694.01	2208.95	2349.26	2417.74	3387.11	3403.53	3977.35	3699.36	3980.87	3668.76
ENSMUSG00000027956	Tmem144	protein_coding	816.375	-0.681484	0.16051	-4.24575	2.17861e-05	0.00224729	675.779	896.107	1290.88	1409.7	920.155	574.715	646.634	588.138	510.163	651.471
ENSMUSG00000034192	Lsm3	protein_coding	389.892	0.348386	0.0821235	4.24222	2.2132e-05	0.00225547	335.157	376.991	352.482	334.869	309.549	417.05	436.204	469.929	417.717	448.974
ENSMUSG00000028033	Kcnq5	protein_coding	56.0973	-0.869782	0.205003	-4.24278	2.2077e-05	0.00225547	91.0754	87.9244	62.3121	101.06	53.7937	46.791	14.2479	39.7259	27.3913	36.651
ENSMUSG00000029624	Ptcd1	protein_coding	875.216	0.288643	0.0682273	4.23061	2.33053e-05	0.00234676	855.198	811.796	721.705	780.219	761.605	992.782	915.152	996.055	938.151	979.497
ENSMUSG00000061731	Ext1	protein_coding	1093.6	0.359561	0.0850971	4.2253	2.38622e-05	0.00238862	966.31	1106.88	860.28	946.369	886.18	1285.73	1158.46	1147.21	1302.23	1276.37
ENSMUSG00000079344	Lipo4	protein_coding	3.82699	0.791812	0.187503	4.22293	2.41144e-05	0.00239967	0	0	0	0	0	9.15476	6.57594	14.5339	3.42391	4.58137
ENSMUSG00000005873	Reep5	protein_coding	6533.01	-0.291971	0.069211	-4.21856	2.45871e-05	0.0024324	7373.46	6962.89	7071.96	7753.37	6880.87	6025.86	5865.74	6448.2	5275.1	5672.65
ENSMUSG00000071648	Rom1	protein_coding	409.015	0.507584	0.121118	4.19081	2.77963e-05	0.00270247	276.869	383.013	315.281	333.156	352.018	496.391	386.885	584.262	465.652	496.62
ENSMUSG00000035900	Gramd4	protein_coding	1246.75	-0.371706	0.0888505	-4.1835	2.87059e-05	0.00277496	1597.46	1420.04	1260.19	1234.13	1555.3	1081.28	1025.85	1107.48	1112.77	1072.96
ENSMUSG00000032456	Nmnat3	protein_coding	336.807	0.619786	0.148595	4.17097	3.03304e-05	0.00291534	350.64	297.498	215.767	212.398	201.962	379.414	398.941	495.121	408.587	407.742
ENSMUSG00000060487	Samd5	protein_coding	164.402	0.717283	0.173152	4.14252	3.43515e-05	0.00328318	117.487	107.196	77.1927	106.199	169.875	217.68	173.167	215.101	279.619	180.506
ENSMUSG00000026170	Cyp27a1	protein_coding	275.869	0.493564	0.119231	4.13955	3.47987e-05	0.00328988	191.258	207.164	246.458	210.685	269.912	294.987	371.541	288.74	352.663	325.277
ENSMUSG00000038271	Iffo1	protein_coding	215.828	0.473914	0.114514	4.13847	3.49632e-05	0.00328988	194.901	186.689	146.945	184.992	176.481	237.006	252.078	285.833	276.195	217.157
ENSMUSG00000037461	Ints7	protein_coding	570.137	-0.479015	0.11579	-4.13692	3.51994e-05	0.00328988	688.53	668.467	709.614	752.813	536.049	544.199	524.979	429.234	408.587	438.895
ENSMUSG00000035105	Egln3	protein_coding	2390.32	-0.560652	0.135503	-4.13754	3.51044e-05	0.00328988	2626.61	3671.15	2643.15	2948.73	2614.18	1837.05	2357.48	1759.57	1408.37	2036.88
ENSMUSG00000033685	Ucp2	protein_coding	1070.43	0.744533	0.182068	4.08931	4.32661e-05	0.00397789	711.299	662.444	750.536	865.007	667.23	1341.68	2240.2	806.146	1077.39	1582.4
ENSMUSG00000037949	Ano10	protein_coding	1403.91	-0.747406	0.182904	-4.08632	4.38262e-05	0.00400761	2702.21	1476.65	1645.23	2012.64	1420.34	1127.05	643.346	795.488	1383.26	832.893
ENSMUSG00000034024	Cct2	protein_coding	3814.68	-0.218778	0.0537821	-4.06786	4.74467e-05	0.00431536	4107.5	3955.4	4345.11	4266.8	3862.76	3636.47	3421.68	3438.72	3482.12	3630.28
ENSMUSG00000032359	Ctsh	protein_coding	478.224	0.705566	0.174301	4.04799	5.16602e-05	0.00467345	498.182	239.684	424.095	267.21	260.475	774.085	619.235	542.598	615.163	541.518
ENSMUSG00000034647	Ankrd12	protein_coding	746.374	0.43846	0.108507	4.04085	5.32581e-05	0.00479238	566.489	658.831	574.76	642.332	688.936	800.532	768.289	905.945	1070.54	787.079
ENSMUSG00000036181	H1f2	protein_coding	2538.32	0.628825	0.155969	4.03173	5.53682e-05	0.00492981	2458.12	1565.78	1810.77	1956.11	1737.44	3518.48	2239.11	2909.68	4342.66	2845.03
ENSMUSG00000020182	Ddc	protein_coding	233.426	-0.7964	0.198067	-4.02086	5.79866e-05	0.00513591	305.103	184.28	364.573	499.306	236.881	219.714	134.807	120.147	111.848	157.599
ENSMUSG00000019082	Slc25a22	protein_coding	624.516	-0.640912	0.160248	-3.99949	6.34793e-05	0.00556414	589.258	926.218	881.67	784.501	742.73	503.512	615.947	421.482	297.88	481.96
ENSMUSG00000095098	Ccdc85b	protein_coding	237.081	0.636593	0.159934	3.98034	6.88179e-05	0.00599023	223.135	166.213	138.575	229.527	125.519	274.643	242.214	315.87	329.837	325.277
ENSMUSG00000074505	Fat3	protein_coding	130.348	-0.665598	0.167255	-3.97954	6.90486e-05	0.00599023	133.881	161.396	149.735	177.284	206.681	110.874	115.079	88.1722	55.9239	104.455
ENSMUSG00000020601	Trib2	protein_coding	1296.9	0.569664	0.143199	3.97813	6.94599e-05	0.00599517	1365.22	1018.96	699.384	908.686	1065.49	1687.53	1339.3	1727.59	1595.54	1561.33
ENSMUSG00000029314	Gpat3	protein_coding	656.789	-0.492056	0.124052	-3.96652	7.29303e-05	0.00626275	572.864	779.276	804.478	819.616	913.548	593.025	541.419	555.194	440.543	547.932
ENSMUSG00000040842	Szrd1	protein_coding	1640.81	-0.248553	0.062711	-3.96346	7.38709e-05	0.00631149	1882.53	1783.78	1689.87	1893.59	1673.27	1582.76	1439.04	1519.27	1491.68	1452.29
ENSMUSG00000070427	Il18bp	protein_coding	233.493	0.407444	0.102989	3.9562	7.61517e-05	0.00647366	195.812	210.778	181.356	224.388	182.143	258.368	288.246	291.646	237.391	264.803
ENSMUSG00000021314	Amph	protein_coding	22.5395	-0.831791	0.210396	-3.95345	7.70329e-05	0.00651582	29.1441	19.2711	37.2013	35.9706	36.8062	13.2235	16.4399	9.68925	19.4022	8.24646
ENSMUSG00000060716	Plekhh1	protein_coding	333.422	0.706655	0.179166	3.94414	8.00873e-05	0.00671135	304.192	273.409	254.829	109.625	228.387	427.222	489.908	389.508	397.174	459.969
ENSMUSG00000032396	Dis3l	protein_coding	1275.46	-0.256001	0.0649091	-3.94399	8.01379e-05	0.00671135	1394.36	1414.02	1408.07	1300.94	1438.27	1155.53	1237.37	1211.16	1052.28	1142.59
ENSMUSG00000043719	Col6a6	protein_coding	75.3742	-0.810852	0.206628	-3.92422	8.70105e-05	0.00725102	136.613	109.604	76.2626	96.778	103.812	42.7222	53.7035	22.2853	79.8912	32.0696
ENSMUSG00000045776	Lrtm1	protein_coding	13632.8	-0.403632	0.103277	-3.90825	9.29683e-05	0.00770953	13848	16869.4	16548.1	16509.6	14430.9	13536.8	11149.5	12445.8	9464.83	11524.9
ENSMUSG00000044847	Lsm11	protein_coding	208.627	-0.474771	0.121885	-3.89525	9.8098e-05	0.00809524	244.082	245.707	231.578	212.398	295.393	174.958	139.191	197.661	166.63	178.673
ENSMUSG00000028910	Mecr	protein_coding	620.88	-0.353486	0.0909647	-3.88597	0.000101921	0.00836986	585.615	707.009	696.594	750.244	760.661	574.715	510.732	500.934	556.956	565.341
ENSMUSG00000022193	Psmb5	protein_coding	661.454	0.276917	0.071328	3.88231	0.000103471	0.00841544	602.919	592.587	583.13	657.748	544.543	719.157	710.202	735.414	762.391	706.447
ENSMUSG00000031788	Kifc3	protein_coding	2024.89	0.219798	0.0566699	3.87857	0.000105071	0.00850475	1843.37	1846.41	1760.55	1956.97	1934.68	2195.11	2108.69	2102.57	2174.18	2326.42
ENSMUSG00000019933	Mrln	protein_coding	12.3012	-0.860017	0.221928	-3.8752	0.000106538	0.00858242	25.5011	16.8622	25.1109	11.1338	15.1	7.12037	2.19198	5.81355	6.84782	7.33019
ENSMUSG00000024871	Doc2g	protein_coding	1367.97	0.495067	0.127861	3.87192	0.000107982	0.00858986	1144.82	1333.32	1069.54	1013.17	1004.15	1273.53	2110.88	1612.29	1570.43	1547.59
ENSMUSG00000039981	Zc3h12d	protein_coding	5.12441	-0.826673	0.213512	-3.8718	0.000108036	0.00858986	6.37528	13.2489	10.2304	5.9951	8.49374	2.03439	1.09599	1.93785	0	1.83255
ENSMUSG00000028556	Dock7	protein_coding	522.726	-0.33118	0.0857094	-3.86398	0.000111553	0.0088184	558.292	580.542	623.121	598.653	562.474	476.047	454.836	499.965	483.913	389.416
ENSMUSG00000035561	Aldh1b1	protein_coding	742.398	0.434738	0.112667	3.85861	0.000114032	0.00893095	702.191	552.84	521.748	708.278	630.424	842.237	876.792	1016.4	761.249	811.819
ENSMUSG00000054428	Atpif1	protein_coding	4148.23	0.350134	0.0907354	3.85885	0.000113923	0.00893095	4378.9	3485.66	3554.58	3519.12	3184.21	4404.45	4616.31	4658.59	5116.46	4563.96
ENSMUSG00000042985	Upk3b	protein_coding	202.556	-0.813633	0.210963	-3.85676	0.0001149	0.00895745	306.013	305.929	185.076	186.704	439.787	110.874	184.126	73.6383	68.4782	164.929
ENSMUSG00000022468	Endou	protein_coding	47.5611	0.688889	0.178994	3.84867	0.000118759	0.00921584	41.8947	20.4756	32.5511	39.3964	33.0312	50.8598	78.9113	55.2287	58.2065	65.0554
ENSMUSG00000053414	Hunk	protein_coding	16.324	-0.840566	0.218479	-3.84736	0.000119397	0.00922298	18.2151	15.6578	33.4812	30.8319	20.7625	12.2063	9.86391	4.84463	9.13043	8.24646
ENSMUSG00000022899	Slc15a2	protein_coding	181.822	0.85071	0.222211	3.82838	0.000128988	0.00991859	155.739	59.0178	90.2131	109.625	20.7625	316.348	126.039	243.2	455.38	241.896
ENSMUSG00000034617	Mtrr	protein_coding	516.185	-0.338059	0.0883829	-3.82493	0.000130807	0.010013	623.866	557.658	531.978	556.688	624.761	435.359	478.948	414.7	430.271	507.616
ENSMUSG00000062861	Zfp28	protein_coding	233.66	0.351893	0.0921615	3.81823	0.000134414	0.0102427	207.652	199.938	188.797	207.259	216.118	258.368	244.406	290.678	270.489	252.892
ENSMUSG00000024887	Asah2	protein_coding	644.08	0.366226	0.0963165	3.80232	0.000143347	0.0108259	601.098	463.711	633.352	567.821	524.724	678.469	771.577	789.674	712.173	698.201
ENSMUSG00000040985	Sun3	protein_coding	48.2578	-0.802293	0.211298	-3.79697	0.000146473	0.0110128	171.222	114.422	13.9505	100.204	11.325	14.2407	13.1519	10.6582	11.413	21.9906
ENSMUSG00000043085	Tmem82	protein_coding	694.764	-0.770966	0.203529	-3.78799	0.000151868	0.0113444	545.542	823.84	1289.95	1180.18	898.448	370.259	801.169	405.011	297.88	335.356
ENSMUSG00000015994	Fnta	protein_coding	1732.64	-0.237443	0.0628268	-3.77932	0.00015726	0.0116173	1906.21	1807.87	1899.13	1960.4	1813.88	1607.17	1515.75	1716.94	1632.06	1466.95
ENSMUSG00000027070	Lrp2	protein_coding	48.9655	-0.839891	0.222186	-3.78013	0.000156747	0.0116173	71.9496	50.5867	67.8923	42.8221	137.787	26.4471	40.5517	14.5339	6.84782	30.237
ENSMUSG00000027015	Cybrd1	protein_coding	15.5491	-0.838781	0.222288	-3.77339	0.000161043	0.0117938	22.7688	31.3156	17.6706	10.2773	36.8062	7.12037	10.9599	4.84463	4.56521	9.16274
ENSMUSG00000040945	Rcc2	protein_coding	293.801	-0.326001	0.0870262	-3.74601	0.000179667	0.012989	314.21	338.449	340.392	350.285	298.225	256.333	271.806	248.045	245.38	274.882
ENSMUSG00000023886	Smoc2	protein_coding	436.624	-0.70885	0.189362	-3.74336	0.000181577	0.0130712	453.555	405.898	667.763	948.938	386.937	251.247	256.462	313.932	380.054	301.454
ENSMUSG00000064145	Arih2	protein_coding	1546.17	0.21834	0.0584564	3.7351	0.000187642	0.0134506	1459.03	1452.56	1422.95	1447.39	1355.22	1661.08	1534.39	1753.75	1732.5	1642.88
ENSMUSG00000023259	Slc26a6	protein_coding	464.504	-0.285869	0.0766924	-3.72748	0.000193401	0.0137469	524.594	485.391	548.719	511.296	488.862	455.703	393.461	427.296	398.315	411.407
ENSMUSG00000029119	Man2b2	protein_coding	304.025	0.34106	0.0916472	3.72144	0.000198089	0.0140212	258.654	285.453	264.129	278.344	246.318	305.159	380.309	331.372	360.652	329.859
ENSMUSG00000033732	Sf3b3	protein_coding	2088.92	-0.208024	0.0560214	-3.71329	0.000204584	0.0144206	2116.59	2330.6	2256.26	2358.64	2147.03	1943.86	2041.83	1904.91	1876.3	1913.18
ENSMUSG00000023999	Kif6	protein_coding	141.269	-0.560923	0.15141	-3.70467	0.000211669	0.0148581	205.83	204.756	155.315	141.313	155.718	134.27	82.1993	100.768	124.402	108.12
ENSMUSG00000026204	Ptprn	protein_coding	82.4185	0.548936	0.148398	3.69909	0.000216378	0.0151141	64.6635	71.0622	66.0323	61.6639	60.3999	119.012	122.751	85.2654	84.4564	88.8786
ENSMUSG00000022178	Ajuba	protein_coding	162.982	0.540107	0.146114	3.69647	0.000218622	0.0151141	162.114	112.013	96.7233	128.466	143.45	165.803	193.99	176.344	228.261	222.655
ENSMUSG00000038759	Nup205	protein_coding	910.368	-0.208423	0.0563626	-3.6979	0.000217393	0.0151141	1018.22	944.284	960.723	993.473	968.286	841.22	842.817	883.66	812.608	838.391
ENSMUSG00000055980	Irs1	protein_coding	3406.49	-0.477179	0.12919	-3.69361	0.000221096	0.0152044	3204.03	4236.03	4727.35	3727.24	4210.06	3023.1	3416.2	2805.04	2197.01	2518.84
ENSMUSG00000040612	Ildr2	protein_coding	28.2173	-0.760033	0.205952	-3.69033	0.00022396	0.015339	47.3592	33.7244	40.9214	25.6933	45.2999	12.2063	25.2078	17.4407	11.413	22.9068
ENSMUSG00000054072	Iigp1	protein_coding	1631.34	-0.664499	0.180491	-3.68162	0.000231752	0.0158087	1713.13	2010.22	2208.83	3115.74	1415.62	1283.7	979.816	1172.4	1605.81	808.154
ENSMUSG00000028527	Ak4	protein_coding	985.994	-0.359786	0.0978632	-3.67641	0.000236537	0.0160703	1110.21	1094.84	1177.42	1059.42	1133.44	947.009	722.258	1008.65	773.804	832.893
ENSMUSG00000020534	Shmt1	protein_coding	195.251	0.567963	0.154883	3.66706	0.00024536	0.016473	145.721	162.6	146.945	137.887	164.212	258.368	173.167	335.248	192.88	235.482
ENSMUSG00000009418	Nav1	protein_coding	383.755	0.507449	0.138382	3.66703	0.000245386	0.016473	361.569	268.591	273.429	304.037	335.974	508.598	404.421	374.005	599.184	407.742
ENSMUSG00000068220	Lgals1	protein_coding	3592.07	0.394884	0.107769	3.66419	0.000248125	0.0165257	3857.95	3165.28	2842.18	2744.9	2746.31	3718.86	3964.2	4423.14	4525.27	3932.65
ENSMUSG00000035934	Pknox2	protein_coding	217.357	-0.543258	0.148252	-3.66442	0.000247899	0.0165257	216.759	236.071	291.1	328.018	245.375	217.68	147.959	194.754	157.5	138.357
ENSMUSG00000062822	4833420G17Rik	protein_coding	359.395	-0.412124	0.11259	-3.66039	0.000251829	0.0167066	474.503	397.467	394.334	359.706	444.506	259.385	271.806	311.994	345.815	334.44
ENSMUSG00000021037	Ahsa1	protein_coding	2200.11	-0.237815	0.0649919	-3.65915	0.000253051	0.0167221	2595.65	2398.05	2423.66	2238.74	2269.71	2104.58	2053.89	1872.93	1958.48	2085.44
ENSMUSG00000066037	Hnrnpr	protein_coding	1294.06	-0.219045	0.0599077	-3.65637	0.000255809	0.0168386	1407.11	1327.3	1507.58	1365.17	1360.89	1251.15	1214.36	1193.72	1174.4	1138.93
ENSMUSG00000041134	Cyyr1	protein_coding	398.04	0.70005	0.191536	3.65493	0.00025725	0.0168678	315.121	208.369	157.175	265.497	423.743	592.007	484.428	360.44	682.499	491.123
ENSMUSG00000055723	Rras2	protein_coding	1485.82	-0.368378	0.100836	-3.65324	0.000258956	0.0169141	1656.66	1742.83	1630.35	1634.95	1762.92	1397.63	976.528	1406.88	1280.54	1368.91
ENSMUSG00000001416	Cct3	protein_coding	3181.2	-0.229867	0.0629905	-3.64923	0.000263026	0.0169833	3472.7	3359.2	3471.81	3555.95	3338.98	2878.66	2809.02	3027.89	2679.78	3217.95
ENSMUSG00000020467	Efemp1	protein_coding	82.7301	-0.698078	0.191283	-3.64946	0.000262797	0.0169833	117.487	79.4933	89.2831	75.3669	180.256	53.9113	53.7035	55.2287	59.3478	63.2229
ENSMUSG00000038801	Scgb1c1	protein_coding	219.315	0.702512	0.192663	3.64634	0.000266007	0.0171104	194.901	167.418	123.694	90.7829	175.537	187.164	448.26	279.05	276.195	250.143
ENSMUSG00000029338	Antxr2	protein_coding	6185.46	0.293445	0.0804991	3.64532	0.00026706	0.0171131	5368.89	5399.52	5541.13	6139.84	5234.03	7448.92	6453.19	7574.09	6204.13	6490.88
ENSMUSG00000053835	H2-T24	protein_coding	236.38	0.809496	0.222202	3.64306	0.00026942	0.0171345	246.814	65.04	51.1518	69.3718	159.493	322.451	203.854	252.889	661.956	330.775
ENSMUSG00000051506	Wdfy4	protein_coding	43.3801	-0.718242	0.197207	-3.64207	0.000270454	0.0171359	57.3775	63.8356	45.5716	54.8123	66.0624	28.4815	24.1118	30.0367	47.9347	15.5767
ENSMUSG00000060969	Irx1	protein_coding	144.505	0.637277	0.175183	3.63777	0.000275013	0.0172562	153.007	126.467	93.9332	89.9265	67.0061	182.078	174.262	149.214	183.75	225.403
ENSMUSG00000002948	Map2k7	protein_coding	745.938	0.248801	0.0684009	3.63739	0.000275414	0.0172562	630.242	685.329	682.644	704.852	699.318	820.876	762.809	869.126	770.38	833.809
ENSMUSG00000035829	Ppp1r26	protein_coding	187.295	-0.425271	0.11686	-3.63914	0.000273547	0.0172562	233.153	232.458	201.817	208.972	209.512	185.129	135.903	174.407	131.25	160.348
ENSMUSG00000021687	Scamp1	protein_coding	789.023	-0.337699	0.092873	-3.63614	0.000276755	0.0172762	740.443	908.151	889.111	927.527	961.68	662.194	715.682	780.954	663.097	641.392
ENSMUSG00000027804	Ppid	protein_coding	1269.61	-0.206885	0.0569505	-3.63271	0.000280459	0.0173792	1350.65	1304.41	1425.74	1348.04	1381.65	1142.31	1125.58	1194.68	1168.69	1254.38
ENSMUSG00000028780	Sema3c	protein_coding	386.23	-0.634663	0.174703	-3.63281	0.000280357	0.0173792	297.817	411.92	538.489	577.242	618.155	221.749	337.565	270.33	231.685	357.347
ENSMUSG00000031103	Elf4	protein_coding	104.062	0.646147	0.178057	3.62887	0.000284661	0.0175752	82.8786	62.6311	69.7524	93.3522	68.8936	123.081	144.671	76.5451	143.804	175.008
ENSMUSG00000034936	Arl4d	protein_coding	600.631	0.627363	0.172992	3.62655	0.000287234	0.0176539	554.649	492.618	327.371	399.959	445.449	776.12	459.22	1053.22	825.162	672.545
ENSMUSG00000005583	Mef2c	protein_coding	2646.54	0.329191	0.0907904	3.62584	0.000288022	0.0176539	2292.37	2294.47	2234.87	2036.62	2803.88	3002.76	2799.16	3212.96	2970.81	2817.54
ENSMUSG00000049804	Armcx4	protein_coding	546.081	-0.739496	0.20408	-3.62356	0.000290576	0.0177461	357.016	758.8	816.568	1051.71	706.868	572.681	209.334	372.067	316.141	299.622
ENSMUSG00000031960	Aars	protein_coding	2293.3	-0.183823	0.0508092	-3.6179	0.000296999	0.0180653	2370.69	2353.48	2610.6	2463.99	2405.61	2064.91	2188.69	2153.92	2142.23	2178.9
ENSMUSG00000057880	Abat	protein_coding	290.438	0.74888	0.207094	3.61614	0.000299029	0.0180667	247.725	151.76	136.715	95.0651	292.562	305.159	584.163	455.395	273.913	361.928
ENSMUSG00000079168	Cd209g	protein_coding	4.97909	-0.624913	0.173106	-3.61	0.000306201	0.0184342	8.19678	7.22667	1.86006	5.13866	27.3687	0	0	0	0	0
ENSMUSG00000037306	Man1c1	protein_coding	732.083	-0.468551	0.130015	-3.60382	0.000313573	0.0187446	643.903	809.387	1102.09	876.997	877.686	567.595	630.195	689.875	523.858	599.243
ENSMUSG00000016018	Mtrex	protein_coding	1271.37	-0.222079	0.0617228	-3.598	0.000320674	0.0191015	1316.04	1345.36	1476.89	1384.87	1330.69	1119.93	1245.05	1122.02	1174.4	1198.49
ENSMUSG00000049791	Fzd4	protein_coding	1385.05	0.504929	0.140376	3.59699	0.000321927	0.0191089	1010.03	988.849	1129.99	1103.1	1344.84	1610.22	1236.28	1426.26	2186.74	1814.22
ENSMUSG00000025930	Msc	protein_coding	9.35698	0.781359	0.217336	3.59516	0.000324192	0.0191761	8.19678	0	0.930032	2.56933	5.66249	15.2579	10.9599	10.6582	18.2609	21.0743
ENSMUSG00000003354	Ccdc65	protein_coding	6.21631	-0.777641	0.21644	-3.59287	0.000327057	0.0192781	4.55377	7.22667	14.8805	10.2773	14.1562	2.03439	1.09599	2.90678	2.28261	2.74882
ENSMUSG00000000378	Ccm2	protein_coding	335.98	-0.314688	0.0877178	-3.5875	0.000333862	0.0196109	398.91	390.24	365.503	367.414	347.299	309.227	320.029	262.579	312.717	285.877
ENSMUSG00000004040	Stat3	protein_coding	5767.45	-0.387805	0.108191	-3.58444	0.000337806	0.0197739	5880.74	6365.49	7334.23	7797.91	5568.12	4723.85	5109.51	5506.4	4299.29	5088.98
ENSMUSG00000022790	Igsf11	protein_coding	27.8686	-0.795287	0.221976	-3.58276	0.000339981	0.0198326	17.3043	25.2933	47.4316	54.8123	62.2874	15.2579	13.1519	14.5339	5.70652	22.9068
ENSMUSG00000035896	Rnase1	protein_coding	14.3413	-0.795061	0.222336	-3.57595	0.000348963	0.0202866	40.9839	20.4756	13.0204	15.416	17.9312	7.12037	8.76792	4.84463	10.2717	4.58137
ENSMUSG00000038417	Fig4	protein_coding	2041.82	0.289593	0.0810689	3.57219	0.000354008	0.0205094	1714.95	1613.96	2052.58	1900.45	1867.68	2297.84	2108.69	2424.25	2306.57	2131.25
ENSMUSG00000032537	Ephb1	protein_coding	396.311	-0.619779	0.17364	-3.56934	0.000357885	0.0206633	321.496	502.253	371.083	785.358	513.399	307.193	279.478	280.988	296.739	305.119
ENSMUSG00000035093	Secisbp2l	protein_coding	1497.82	0.226606	0.0635515	3.5657	0.000362886	0.0208807	1270.5	1429.68	1367.15	1342.9	1480.74	1623.44	1722.9	1558.03	1564.73	1618.14
ENSMUSG00000023284	Zfp605	protein_coding	139.261	-0.519229	0.145753	-3.5624	0.00036748	0.0210734	173.954	138.511	171.126	168.719	184.031	110.874	136.999	133.712	91.3043	83.3809
ENSMUSG00000021281	Tnfaip2	protein_coding	1218.72	-0.509866	0.143616	-3.5502	0.000384944	0.0219262	1459.03	1464.6	1904.71	1104.81	1366.55	1146.38	1000.64	1009.62	711.032	1019.81
ENSMUSG00000036192	Rorb	protein_coding	42.9064	-0.778775	0.219855	-3.54222	0.000396768	0.0225239	19.1258	66.2444	56.732	72.7976	94.3748	17.2923	37.2637	21.3164	18.2609	25.6557
ENSMUSG00000031490	Eif4ebp1	protein_coding	1340.47	0.296765	0.0838019	3.54126	0.000398214	0.0225304	1127.51	1139.4	1280.65	1366.03	1073.99	1455.61	1390.81	1517.34	1600.11	1453.21
ENSMUSG00000037379	Spon2	protein_coding	28.5694	-0.783041	0.221724	-3.5316	0.000413048	0.0232918	59.199	26.4978	44.6415	24.8368	54.7374	15.2579	8.76792	5.81355	28.5326	17.4092
ENSMUSG00000022210	Dhrs4	protein_coding	1778.76	-0.271348	0.0768854	-3.52925	0.000416734	0.0233905	2061.95	1964.45	2055.37	1859.34	1812.94	1752.63	1428.08	1608.42	1709.67	1534.76
ENSMUSG00000049690	Nckap5	protein_coding	549.17	-0.470092	0.133219	-3.52873	0.000417564	0.0233905	507.29	649.196	718.915	775.081	587.012	546.234	439.492	495.121	381.195	392.165
ENSMUSG00000032193	Ldlr	protein_coding	196.976	-0.412165	0.116948	-3.52434	0.000424536	0.0237025	265.94	219.209	234.368	179.853	235.937	162.751	178.646	160.842	174.619	157.599
ENSMUSG00000039202	Abhd2	protein_coding	1539.5	-0.517675	0.147539	-3.50872	0.000450262	0.0250562	1838.81	1481.47	2260.91	2306.4	1366.55	1296.92	1331.63	1236.35	1323.91	952.008
ENSMUSG00000021759	Plpp1	protein_coding	1120.31	-0.229459	0.0654694	-3.50483	0.000456892	0.0253418	1241.36	1188.79	1184.86	1254.69	1186.29	1001.94	922.824	1054.19	1093.37	1074.79
ENSMUSG00000025959	Klf7	protein_coding	571.046	0.424362	0.121388	3.49591	0.000472451	0.0261191	507.29	562.476	486.407	392.251	454.887	750.69	671.842	510.624	699.619	674.378
ENSMUSG00000071708	Sms	protein_coding	1144.18	-0.252396	0.0723181	-3.49008	0.000482879	0.0265223	1131.16	1196.01	1280.65	1253.83	1372.21	1120.95	1005.02	1058.07	1003.21	1020.73
ENSMUSG00000074063	Osgin1	protein_coding	29.3305	0.744157	0.213351	3.48794	0.000486753	0.0266486	16.3936	14.4533	21.3907	20.5546	16.9875	42.7222	70.1434	31.0056	37.663	21.9906
ENSMUSG00000049436	Upk1b	protein_coding	38.23	-0.748131	0.214985	-3.47993	0.00050155	0.0273701	51.0022	40.9511	41.8514	32.5448	100.037	31.533	24.1118	18.4096	17.1196	24.7394
ENSMUSG00000038422	Hdhd3	protein_coding	89.8521	-0.677177	0.194689	-3.47824	0.000504709	0.0274539	87.4324	139.716	109.744	128.466	121.744	108.84	52.6075	40.6949	61.6304	47.6462
ENSMUSG00000052563	D930048N14Rik	protein_coding	23.9247	0.748017	0.215278	3.47465	0.000511515	0.0277349	16.3936	16.8622	10.2304	11.9902	16.9875	26.4471	18.6318	42.6327	52.5	26.5719
ENSMUSG00000045761	Togaram2	protein_coding	170.128	-0.490955	0.141372	-3.47279	0.000515076	0.0278388	154.828	178.258	195.307	263.784	218.95	120.029	146.863	143.401	146.087	133.776
ENSMUSG00000032840	Spring1	protein_coding	630.493	0.384948	0.110905	3.47098	0.000518564	0.0279381	499.093	620.289	426.885	590.945	569.08	718.14	775.961	659.838	658.532	786.163
ENSMUSG00000026339	Ccdc93	protein_coding	979.449	-0.491872	0.141763	-3.46967	0.000521101	0.0279856	1020.96	1548.92	1024.9	1133.07	1101.35	788.326	732.122	658.869	1055.71	730.27
ENSMUSG00000030207	Fam234b	protein_coding	130.993	-0.475543	0.137439	-3.46002	0.000540131	0.0289158	149.364	171.031	164.616	160.155	129.294	117.995	136.999	92.0479	91.3043	97.125
ENSMUSG00000037742	Eef1a1	protein_coding	13493.3	0.600736	0.173679	3.45889	0.000542412	0.0289463	15347.1	8920.12	6996.63	10182.2	9092.07	13288.6	16717.1	13132.8	21534.1	19721.9
ENSMUSG00000028076	Cd1d1	protein_coding	65.6278	0.531159	0.153877	3.45185	0.000556757	0.02932	60.1098	51.7911	45.5716	58.2381	43.4124	94.5991	77.8153	80.4208	62.7717	81.5484
ENSMUSG00000063524	Eno1	protein_coding	2271.24	0.423388	0.122648	3.45205	0.000556353	0.02932	1896.19	2407.68	1634.07	1958.68	1660.05	2189	2405.7	2750.78	2737.99	3072.27
ENSMUSG00000029467	Atp2a2	protein_coding	443869	-0.227703	0.0659239	-3.45402	0.000552289	0.02932	435254	474651	507425	479502	501297	435883	407383	407564	371273	418461
ENSMUSG00000038383	Pigu	protein_coding	638.144	-0.251701	0.0729413	-3.45074	0.000559053	0.02932	670.315	731.098	743.096	669.738	663.455	635.747	551.283	586.2	566.086	564.425
ENSMUSG00000066551	Hmgb1	protein_coding	2273.31	-0.388468	0.112587	-3.45037	0.000559814	0.02932	3118.42	2172.82	2809.63	2587.31	2308.41	1970.31	1780.98	1904.91	2296.3	1783.99
ENSMUSG00000047281	Sfn	protein_coding	12.1733	0.76526	0.221934	3.44815	0.00056445	0.0293283	11.8398	4.81778	8.37029	4.28221	2.83125	13.2235	23.0158	17.4407	14.8369	21.0743
ENSMUSG00000021338	Carmil1	protein_coding	82.1292	0.738292	0.214134	3.4478	0.000565173	0.0293283	59.199	38.5422	45.5716	57.3817	51.9062	114.943	188.51	42.6327	78.7499	143.855
ENSMUSG00000037996	Slc24a2	protein_coding	99.7143	-0.722218	0.20944	-3.44833	0.000564074	0.0293283	81.0571	155.373	126.484	88.2136	226.5	44.7566	80.0073	85.2654	67.3369	42.1486
ENSMUSG00000029228	Lnx1	protein_coding	374.642	0.545778	0.158679	3.43952	0.000582754	0.0301481	242.261	225.231	378.523	246.655	369.949	347.881	419.764	475.742	522.717	517.695
ENSMUSG00000067279	Ppp1r3c	protein_coding	6063.98	0.249551	0.0729832	3.4193	0.00062783	0.0323143	5660.34	5450.11	5949.41	5357.05	5212.32	6675.85	7343.14	5883.31	6381.03	6727.28
ENSMUSG00000019866	Crybg1	protein_coding	122.307	0.708816	0.207446	3.41687	0.000633464	0.0324269	119.309	52.9956	50.2217	68.5154	107.587	170.889	118.367	120.147	269.348	145.688
ENSMUSG00000006732	Mettl1	protein_coding	154.004	-0.380535	0.111384	-3.41643	0.000634469	0.0324269	154.828	180.667	186.936	187.561	167.987	116.977	128.231	143.401	146.087	127.362
ENSMUSG00000028132	Tlcd4	protein_coding	65.5599	-0.56915	0.166657	-3.41509	0.000637611	0.0324893	79.2356	72.2667	88.353	82.2185	82.1061	33.5674	59.1835	68.7937	42.2282	47.6462
ENSMUSG00000002266	Zim1	protein_coding	90.3213	-0.615555	0.180347	-3.41317	0.000642114	0.0325229	79.2356	116.831	121.834	98.4909	154.775	71.2037	72.3354	69.7626	39.9456	78.7995
ENSMUSG00000023883	Phf10	protein_coding	1390.2	-0.223586	0.0655665	-3.41006	0.000649485	0.032798	1453.56	1388.72	1663.83	1477.36	1515.66	1340.66	1288.88	1234.41	1258.86	1280.03
ENSMUSG00000063410	Stk24	protein_coding	1421.11	-0.255814	0.0750736	-3.40751	0.000655591	0.0328125	1588.35	1674.18	1444.34	1473.08	1575.12	1457.64	1205.59	1263.48	1238.31	1291.03
ENSMUSG00000032845	Alpk2	protein_coding	10110.1	-0.503528	0.147732	-3.40839	0.000653463	0.0328125	7441.77	12231.1	12647.5	14584.4	13610.7	9588.08	8389.81	7514.02	7154.83	7938.6
ENSMUSG00000044461	Shisa2	protein_coding	16.8582	-0.755772	0.221791	-3.40758	0.000655406	0.0328125	17.3043	22.8844	16.7406	24.8368	41.5249	5.08598	8.76792	5.81355	9.13043	16.4929
ENSMUSG00000000326	Comt	protein_coding	3452.76	-0.389987	0.11448	-3.40659	0.000657803	0.0328261	3275.07	3419.42	4522.75	3694.69	4846.15	2857.3	2999.73	2683.92	3112.33	3116.25
ENSMUSG00000032042	Srpr	protein_coding	2361.35	-0.21172	0.0621986	-3.40393	0.00066424	0.0330498	2361.58	2697.96	2677.56	2476.83	2477.34	2282.59	2238.01	2064.78	2101.14	2235.71
ENSMUSG00000059060	Rad51b	protein_coding	19.42	-0.751058	0.221016	-3.39821	0.000678277	0.0335509	38.2517	34.9289	19.5307	33.4013	14.1562	9.15476	17.5358	12.596	4.56521	10.079
ENSMUSG00000053754	Chd8	protein_coding	1826.58	0.158983	0.0468031	3.39685	0.000681665	0.0336202	1701.29	1781.37	1702.89	1658.93	1781.8	1917.41	1980.45	1901.03	1926.52	1914.1
ENSMUSG00000060152	Pop5	protein_coding	439.259	-0.361777	0.106699	-3.39063	0.000697329	0.0342401	573.775	469.733	504.077	431.647	507.737	405.861	338.661	381.757	439.402	339.938
ENSMUSG00000026304	Rab17	protein_coding	57.0299	-0.617401	0.182111	-3.39025	0.000698283	0.0342401	90.1646	81.9022	77.1927	45.3915	67.0061	48.8254	29.5917	42.6327	39.9456	47.6462
ENSMUSG00000023959	Clic5	protein_coding	8518.34	0.345865	0.102206	3.38401	0.000714363	0.0349274	6013.71	7213.42	7178.92	7609.49	9196.83	8940.13	9812.4	9634.99	9851.73	9731.74
ENSMUSG00000073680	Tmem88b	protein_coding	20.6819	-0.711232	0.210279	-3.38232	0.000718752	0.0350407	16.3936	33.7244	34.4112	32.5448	23.5937	14.2407	16.4399	12.596	9.13043	13.7441
ENSMUSG00000028749	Pla2g2f	protein_coding	7.51777	-0.646964	0.191726	-3.37442	0.000739702	0.0358554	10.929	6.02222	9.30032	9.42087	32.0874	0	5.47995	1.93785	0	0
ENSMUSG00000029223	Uchl1	protein_coding	161.898	0.585296	0.173663	3.37029	0.000750879	0.0362932	141.167	119.24	121.834	125.897	102.869	106.805	234.542	193.785	246.522	226.32
ENSMUSG00000032468	Armc8	protein_coding	1400.2	-0.265787	0.0788822	-3.36942	0.000753274	0.0363052	1417.13	1445.33	1655.46	1559.58	1588.33	1377.28	1136.54	1358.43	1208.64	1255.3
ENSMUSG00000037679	Inf2	protein_coding	158.319	0.639819	0.190097	3.36575	0.000763352	0.0366864	157.56	86.72	75.3326	122.471	123.631	184.112	184.126	134.681	304.728	209.827
ENSMUSG00000037905	Bri3bp	protein_coding	1091.26	-0.374535	0.111307	-3.3649	0.000765727	0.0366963	1153.93	1509.17	1139.29	1179.32	1231.59	1074.16	926.112	879.784	778.369	1040.89
ENSMUSG00000047843	Bri3	protein_coding	464.262	0.459883	0.136867	3.36007	0.000779221	0.0367336	362.48	403.489	397.124	290.334	458.662	417.05	653.21	548.412	592.336	519.527
ENSMUSG00000018809	Smyd4	protein_coding	236.103	0.312461	0.092976	3.36066	0.000777555	0.0367336	214.027	213.187	206.467	196.982	216.118	274.643	260.846	232.542	288.75	257.473
ENSMUSG00000026305	Lrrfip1	protein_coding	3544.76	-0.232579	0.0692174	-3.36012	0.000779082	0.0367336	3991.83	3930.1	4076.33	3550.81	3638.15	3392.35	3376.75	3083.12	2982.23	3425.95
ENSMUSG00000028657	Ppt1	protein_coding	1606.09	-0.377668	0.112403	-3.35996	0.000779533	0.0367336	1655.75	1680.2	1776.36	1941.56	2096.07	1576.65	1418.21	1384.59	1472.28	1059.21
ENSMUSG00000114133	Gm20075	protein_coding	23.3256	-0.740106	0.220133	-3.36208	0.000773576	0.0367336	13.6613	31.3156	46.5016	35.9706	38.6937	16.2751	9.86391	17.4407	17.1196	6.41392
ENSMUSG00000074865	Zfp934	protein_coding	28.7451	0.682853	0.20342	3.35687	0.000788304	0.0369411	21.8581	28.9067	13.0204	17.9853	16.0437	37.6362	33.9757	53.2909	26.25	38.4835
ENSMUSG00000020937	Plcd3	protein_coding	306.32	0.38309	0.114231	3.35365	0.000797523	0.0370302	288.709	307.133	223.208	223.532	272.743	380.431	371.541	316.839	358.369	320.696
ENSMUSG00000021190	Lgmn	protein_coding	2941.17	-0.400771	0.119446	-3.35527	0.000792889	0.0370302	3287.82	2906.32	3811.27	4133.19	2766.13	2355.82	2377.2	2906.78	2299.73	2567.4
ENSMUSG00000063296	Tmem117	protein_coding	520.003	-0.488874	0.145758	-3.35402	0.000796461	0.0370302	462.663	587.769	594.29	692.006	759.717	450.617	409.9	520.313	310.435	412.323
ENSMUSG00000022322	Shcbp1	protein_coding	25.4597	-0.698298	0.208251	-3.35315	0.000798961	0.0370302	34.6086	24.0889	37.2013	51.3866	23.5937	15.2579	21.9198	18.4096	12.5543	15.5767
ENSMUSG00000063455	D630045J12Rik	protein_coding	53.6462	-0.628561	0.18799	-3.34359	0.000827017	0.0382258	40.9839	86.72	86.493	58.2381	70.7811	46.791	32.8797	43.6016	34.2391	35.7347
ENSMUSG00000039914	Coq10a	protein_coding	4351.24	-0.246628	0.0738224	-3.34082	0.000835305	0.0383991	4490.02	4351.66	5106.81	4629.93	5085.86	3802.27	3956.53	4418.3	3880.43	3790.62
ENSMUSG00000046351	Zfp322a	protein_coding	579.33	-0.359129	0.107474	-3.34153	0.000833172	0.0383991	531.88	632.333	709.614	692.862	712.53	504.529	446.068	590.075	489.619	483.793
ENSMUSG00000033706	Smyd5	protein_coding	226.813	-0.39971	0.119732	-3.33838	0.000842672	0.0386327	244.993	252.933	269.709	261.215	274.631	225.817	217.006	203.474	146.087	172.259
ENSMUSG00000031939	Taf1d	protein_coding	536.014	-0.349137	0.104721	-3.33397	0.000856173	0.0391456	519.13	590.178	692.874	581.525	639.861	496.391	482.236	423.42	408.587	525.941
ENSMUSG00000026782	Abi2	protein_coding	578.159	0.228273	0.0685257	3.3312	0.000864723	0.0394048	533.702	479.369	527.328	566.965	546.43	629.644	637.866	606.547	633.423	620.317
ENSMUSG00000084989	Crocc2	protein_coding	10.4846	-0.727351	0.218382	-3.33063	0.000866501	0.0394048	20.9473	22.8844	18.6006	4.28221	16.0437	7.12037	1.09599	6.78248	3.42391	3.6651
ENSMUSG00000027984	Hadh	protein_coding	13756.5	0.374774	0.112709	3.32513	0.000883759	0.0397621	10280.6	11885.5	10917.6	15574.4	10589.8	16325	14268.7	16357.4	15303.7	16062.3
ENSMUSG00000039458	Mtmr12	protein_coding	247.708	0.345159	0.103794	3.32542	0.000882845	0.0397621	232.242	178.258	216.697	232.952	219.893	258.368	269.614	259.672	307.011	302.37
ENSMUSG00000030357	Fkbp4	protein_coding	10761	-0.25034	0.0752542	-3.32659	0.000879148	0.0397621	12428.1	12818.9	11558.4	11775.2	10023.6	10335.7	9663.35	9949.89	9346.13	9710.67
ENSMUSG00000015354	Pcolce2	protein_coding	378.783	-0.344211	0.103471	-3.32664	0.000878999	0.0397621	416.215	419.147	402.704	503.588	390.712	287.866	321.125	376.912	324.13	345.435
ENSMUSG00000022623	Shank3	protein_coding	548.765	0.526412	0.158367	3.32401	0.000887328	0.0398168	466.306	362.538	361.782	515.578	456.774	682.538	567.723	478.649	950.706	645.057
ENSMUSG00000030256	Bhlhe41	protein_coding	462.161	0.531555	0.160379	3.31437	0.000918487	0.041106	267.762	467.324	284.59	359.706	437.899	571.664	466.892	701.502	448.532	615.736
ENSMUSG00000056553	Ptprn2	protein_coding	88.7987	-0.542933	0.16402	-3.31016	0.000932423	0.0416195	7.28603	18.0667	255.759	294.616	303.887	0	3.28797	0.968925	2.28261	1.83255
ENSMUSG00000022197	Pdzd2	protein_coding	4952.98	0.392774	0.118875	3.3041	0.000952809	0.0424176	3511.87	4702.15	4203.74	3873.69	4847.09	6558.87	6223.03	5132.4	4588.04	5888.89
ENSMUSG00000002885	Adgre5	protein_coding	1278.56	0.470609	0.14247	3.30321	0.000955837	0.0424224	1296.91	761.209	983.974	1156.2	1025.85	1366.09	1389.72	1351.65	1991.57	1462.37
ENSMUSG00000060032	H2aj	protein_coding	214.544	0.463484	0.140339	3.3026	0.000957934	0.0424224	193.991	169.827	169.266	205.546	141.562	187.164	230.158	279.05	296.739	272.133
ENSMUSG00000041930	Fam222a	protein_coding	31.5677	-0.717767	0.217403	-3.30154	0.000961544	0.0424711	29.1441	21.68	79.9828	47.9608	40.5812	18.3095	21.9198	13.565	20.5435	21.9906
ENSMUSG00000042607	Asb4	protein_coding	161.537	-0.559704	0.169571	-3.30071	0.00096442	0.0424872	179.419	171.031	205.537	144.739	293.506	149.528	129.327	126.929	120.978	94.3762
ENSMUSG00000019189	Rnf145	protein_coding	260.695	0.431485	0.130787	3.29913	0.000969851	0.0426155	267.762	181.871	173.916	216.68	248.206	282.78	338.661	266.454	326.413	304.203
ENSMUSG00000016179	Camk1g	protein_coding	36.8103	0.727179	0.220637	3.29581	0.00098138	0.0426982	18.2151	24.0889	23.2508	7.70798	33.0312	23.3955	76.7193	69.7626	43.3695	48.5625
ENSMUSG00000036006	Ripor2	protein_coding	408.096	0.435005	0.131922	3.29745	0.000975664	0.0426982	305.103	363.742	325.511	288.621	420.912	539.113	360.581	534.847	477.065	465.467
ENSMUSG00000072762	4930522L14Rik	protein_coding	14.072	-0.728001	0.220895	-3.29568	0.000981829	0.0426982	23.6796	19.2711	11.1604	21.4111	25.4812	8.13756	5.47995	12.596	3.42391	10.079
ENSMUSG00000024164	C3	protein_coding	826.847	-0.664816	0.201774	-3.29486	0.000984718	0.042714	1070.14	1299.6	688.224	783.645	1590.22	645.919	894.328	340.093	402.88	553.429
ENSMUSG00000033618	Map3k13	protein_coding	66.8082	-0.545881	0.165917	-3.29008	0.00100159	0.0432243	61.9313	86.72	80.9128	78.7927	100.037	43.7394	70.1434	43.6016	53.6413	48.5625
ENSMUSG00000019960	Dusp6	protein_coding	506.531	0.602356	0.183133	3.28917	0.00100483	0.0432537	526.416	232.458	296.68	417.944	398.262	668.297	518.404	549.381	932.445	525.025
ENSMUSG00000034235	Usp54	protein_coding	1132.85	0.454658	0.138725	3.2774	0.00104768	0.044734	693.084	1020.16	1126.27	804.2	1029.63	1244.03	1628.64	1433.04	1125.33	1224.14
ENSMUSG00000022075	Rhobtb2	protein_coding	945.165	0.420061	0.128206	3.27644	0.00105125	0.044734	753.193	905.742	725.425	712.56	878.63	1086.36	1429.17	1106.51	978.097	875.958
ENSMUSG00000039701	Usp53	protein_coding	557.411	-0.277388	0.0846601	-3.27648	0.00105108	0.044734	671.226	550.431	607.311	605.505	627.593	476.047	516.212	530.971	539.836	448.974
ENSMUSG00000040860	Crocc	protein_coding	131.15	0.57518	0.175767	3.2724	0.00106637	0.0452125	112.023	140.92	78.1227	74.5105	92.4873	122.063	173.167	130.805	180.326	207.078
ENSMUSG00000018848	Rars	protein_coding	1329.54	-0.242134	0.0740496	-3.26989	0.00107589	0.045502	1471.78	1267.08	1510.37	1500.49	1469.42	1162.65	1131.06	1313.86	1214.35	1254.38
ENSMUSG00000044749	Abca6	protein_coding	98.8228	0.695059	0.212791	3.26639	0.00108928	0.0456122	76.5033	56.6089	44.6415	51.3866	87.7686	86.4616	90.9672	93.0168	257.935	142.939
ENSMUSG00000026888	Grb14	protein_coding	5284.72	-0.295885	0.0905617	-3.26722	0.00108609	0.0456122	5346.13	6045.11	6200.52	5601.99	6053.2	5340.27	4314.91	5284.52	4168.04	4492.49
ENSMUSG00000062760	Shisal1	protein_coding	12.8343	-0.71671	0.219412	-3.26651	0.00108884	0.0456122	13.6613	22.8844	22.3208	11.9902	19.8187	7.12037	9.86391	5.81355	5.70652	9.16274
ENSMUSG00000027656	Ccn5	protein_coding	9.60559	0.669682	0.205256	3.26267	0.00110368	0.0459877	7.28603	3.61333	1.86006	2.56933	0	8.13756	10.9599	6.78248	36.5217	18.3255
ENSMUSG00000045427	Hnrnph2	protein_coding	1589.17	-0.197767	0.0606145	-3.2627	0.00110356	0.0459877	1715.86	1554.94	1767.99	1766.84	1693.08	1449.5	1435.75	1570.63	1428.91	1508.19
ENSMUSG00000050919	Zfp366	protein_coding	349.857	0.656961	0.201604	3.25868	0.00111932	0.0464107	288.709	204.756	170.196	259.502	283.125	489.271	297.013	260.641	800.054	445.309
ENSMUSG00000007039	Ddah2	protein_coding	235.328	0.466601	0.143173	3.259	0.00111804	0.0464107	215.849	171.031	169.266	235.522	170.818	229.886	225.774	280.988	343.532	310.617
ENSMUSG00000023828	Slc22a3	protein_coding	271.22	-0.640304	0.196556	-3.25762	0.00112353	0.0464712	300.549	533.569	225.068	224.388	471.874	154.614	227.966	164.717	162.065	247.394
ENSMUSG00000023032	Slc4a8	protein_coding	59.901	0.59574	0.182977	3.25582	0.00113064	0.0466084	48.27	49.3822	46.5016	47.9608	30.1999	72.2208	60.2795	53.2909	103.859	87.046
ENSMUSG00000027774	Gfm1	protein_coding	7701.83	-0.291936	0.0897551	-3.25258	0.00114362	0.0468442	7561.08	8139.64	9568.17	9153.66	8141.72	7406.2	6438.94	6943.32	6135.65	7529.94
ENSMUSG00000057604	Lmcd1	protein_coding	1016.24	-0.370022	0.113739	-3.25325	0.00114093	0.0468442	995.454	1159.88	1316	1339.48	966.398	972.438	870.216	748.01	903.912	890.618
ENSMUSG00000028771	Ptpn12	protein_coding	555.943	0.306862	0.0944349	3.24945	0.00115627	0.0471446	503.647	493.822	465.016	523.286	484.143	667.28	529.363	570.697	715.597	606.573
ENSMUSG00000026664	Phyh	protein_coding	16833.8	0.14356	0.0441836	3.24918	0.00115739	0.0471446	16222.3	16089	16322.1	15344	15968.2	17729.7	16804.8	18592.7	17408.3	17857.3
ENSMUSG00000038155	Gstp2	protein_coding	56.5435	-0.66522	0.204765	-3.2487	0.00115932	0.0471446	110.201	60.2222	64.1722	89.07	49.0749	37.6362	30.6877	45.5395	55.9239	22.9068
ENSMUSG00000021185	Dglucy	protein_coding	1914.95	0.20818	0.0640995	3.24776	0.00116319	0.0471887	1880.71	1654.91	1859.13	1687.19	1785.57	2139.16	2006.76	2013.43	2181.03	1941.58
ENSMUSG00000026650	Meig1	protein_coding	54.4249	-0.575412	0.177234	-3.24662	0.00116785	0.0472645	73.7711	61.4267	84.6329	61.6639	56.6249	37.6362	29.5917	34.8813	58.2065	45.8137
ENSMUSG00000026626	Ppp2r5a	protein_coding	3827.48	-0.19364	0.0596744	-3.24494	0.00117475	0.0474303	4307.87	3881.92	4044.71	4027.85	4179.86	3454.39	3290.16	3624.75	3830.21	3633.03
ENSMUSG00000022219	Cideb	protein_coding	41.6023	0.613323	0.189078	3.24375	0.00117967	0.0475153	18.2151	42.1556	25.1109	28.2626	38.6937	65.1005	47.1276	48.4463	47.9347	54.9764
ENSMUSG00000036667	Tcaf1	protein_coding	364.028	-0.420868	0.129899	-3.23997	0.00119544	0.0479223	469.949	323.996	398.984	487.316	428.462	293.969	279.478	268.392	384.619	305.119
ENSMUSG00000020905	Usp43	protein_coding	42.3624	0.691961	0.214731	3.22245	0.00127099	0.0494974	32.7871	26.4978	12.0904	41.1092	21.7062	35.6018	52.6075	45.5395	87.8804	67.8043
ENSMUSG00000020038	Cry1	protein_coding	188.743	0.60697	0.18807	3.22736	0.00124938	0.0494974	155.739	127.671	132.995	146.452	127.406	157.665	408.804	169.562	252.228	208.91
ENSMUSG00000032198	Dock6	protein_coding	731.642	0.59672	0.185195	3.22212	0.00127248	0.0494974	795.088	454.076	419.444	531.851	504.905	822.911	734.314	685.999	1501.96	865.879
ENSMUSG00000037139	Myom3	protein_coding	143.95	0.559236	0.173429	3.22458	0.00126157	0.0494974	125.684	92.7422	96.7233	83.0749	152.887	169.872	131.519	234.48	198.587	153.934
ENSMUSG00000020444	Guk1	protein_coding	1187.69	0.204432	0.0634477	3.22205	0.00127277	0.0494974	1104.74	1189.99	1093.72	1082.54	1040.95	1186.05	1248.33	1348.74	1304.51	1277.29
ENSMUSG00000041168	Lonp1	protein_coding	4640.91	-0.202596	0.0628393	-3.22404	0.00126397	0.0494974	4602.95	5009.28	5409.07	5070.14	4774.42	4546.86	4334.64	4184.79	4064.18	4412.77
ENSMUSG00000028036	Ptgfr	protein_coding	153.136	-0.714517	0.221531	-3.22537	0.00125812	0.0494974	154.828	115.627	222.278	209.828	391.656	54.9285	197.278	48.4463	74.1847	62.3066

## Sheet: DeSeq2 FDR<0.01
Gene ID	Gene name	Gene type	Base mean	log2(FC)	StdErr	Wald-Stats	P-value	P-adj	WT5	WT4	WT3	WT2	WT1	CRE5	CRE4	CRE3	CRE2	CRE1
ENSMUSG00000040264	Gbp2b	protein_coding	76.0575	3.03836	0.219686	13.8305	1.66934e-43	9.41338e-40	0	0	2.7901	0	0.943748	141.39	123.847	85.2654	267.065	139.274
ENSMUSG00000103476	Strit1	protein_coding	215.957	-2.71323	0.203586	-13.3272	1.60828e-40	6.8018e-37	228.599	331.222	357.132	466.761	648.355	37.6362	15.3439	24.2231	27.3913	22.9068
ENSMUSG00000087303	Lipo2	protein_coding	33.0524	2.50166	0.213959	11.6922	1.39684e-31	3.9384e-28	1.82151	1.20444	1.86006	5.9951	2.83125	49.8426	64.6634	85.2654	68.4782	48.5625
ENSMUSG00000056596	Trnp1	protein_coding	75.2108	1.99834	0.196651	10.1619	2.93408e-24	5.51509e-21	23.6796	21.68	20.4607	13.7031	16.9875	84.4272	129.327	124.991	115.272	201.58
ENSMUSG00000053093	Myh7	protein_coding	32536.7	-0.951828	0.0972288	-9.78956	1.24835e-22	1.91984e-19	38765.3	46325.3	44375.5	43600.6	43958.9	20946.1	26980	20083.9	19774.2	20557.5
ENSMUSG00000002289	Angptl4	protein_coding	131.691	-1.60801	0.17047	-9.43279	3.99315e-21	4.82515e-18	171.222	178.258	228.788	226.101	244.431	44.7566	41.6476	84.2965	47.9347	49.4788
ENSMUSG00000028957	Per3	protein_coding	1031.56	1.25068	0.136967	9.13119	6.77503e-20	7.16333e-17	426.233	768.436	505.937	564.396	572.855	1357.96	1418.21	1692.71	1662.88	1346.01
ENSMUSG00000056708	Ier5	protein_coding	1277.74	1.19996	0.144424	8.30859	9.68468e-17	9.10198e-14	629.331	886.471	742.166	786.214	533.218	2207.31	1635.22	1638.45	1528.21	2190.81
ENSMUSG00000027820	Mme	protein_coding	201.295	-1.49718	0.187048	-8.00423	1.20218e-15	1.07039e-12	181.24	303.52	358.062	346.003	410.531	87.4788	83.2953	118.209	65.0543	59.5578
ENSMUSG00000054199	Gon4l	protein_coding	1429.5	-0.807105	0.104192	-7.74629	9.46134e-15	8.00288e-12	1868.87	2007.81	2008.87	1756.56	1569.45	1236.91	933.784	1005.74	916.467	990.492
ENSMUSG00000029650	Slc46a3	protein_coding	229.842	1.06446	0.141969	7.49781	6.48929e-14	5.22758e-11	140.256	127.671	125.554	143.882	157.606	261.419	413.188	353.658	324.13	251.059
ENSMUSG00000037348	Paqr7	protein_coding	456.871	0.918142	0.123015	7.46366	8.41494e-14	6.47071e-11	345.176	351.698	266.919	280.057	279.35	533.01	694.858	677.279	499.891	640.475
ENSMUSG00000043110	Lrrn4	protein_coding	71.4925	-1.43187	0.19218	-7.4507	9.28464e-14	6.82905e-11	101.094	107.196	118.114	87.3571	151.943	33.5674	42.7436	23.2542	14.8369	34.8184
ENSMUSG00000059456	Ptk2b	protein_coding	207.78	1.34365	0.181681	7.39563	1.40736e-13	9.92014e-11	82.8786	120.444	72.5425	80.5056	131.181	312.279	475.66	238.356	262.5	301.454
ENSMUSG00000039633	Lonrf1	protein_coding	203.256	1.14698	0.158604	7.23172	4.76905e-13	3.103e-10	87.4324	155.373	103.234	123.328	104.756	274.643	387.981	293.584	228.261	273.966
ENSMUSG00000029469	Ift81	protein_coding	2435.33	-0.928084	0.13098	-7.08569	1.38355e-12	8.66868e-10	4230.45	2954.5	3032.83	3482.3	2634	1813.66	1402.87	1457.26	1859.18	1486.2
ENSMUSG00000029019	Nppb	protein_coding	4380.62	1.13662	0.163351	6.95818	3.44704e-12	2.08263e-09	2175.79	3113.49	1828.44	2085.44	3111.54	6050.28	6727.19	4614.02	5704.23	8395.82
ENSMUSG00000101860	Mindy4b-ps	protein_coding	47.414	-1.34445	0.201117	-6.68493	2.3104e-11	1.30284e-08	65.5743	69.8578	121.834	54.8123	62.2874	15.2579	23.0158	24.2231	17.1196	20.158
ENSMUSG00000051067	Lingo3	protein_coding	232.85	-1.137	0.170981	-6.6499	2.9329e-11	1.55049e-08	335.157	296.293	411.074	301.468	341.637	179.026	80.0073	160.842	99.2934	123.697
ENSMUSG00000040997	Abhd4	protein_coding	854.082	0.426783	0.0653226	6.53347	6.4265e-11	3.1599e-08	747.729	704.6	757.976	672.307	746.505	972.438	946.936	1043.53	1003.21	945.595
ENSMUSG00000022389	Tef	protein_coding	3991.33	0.879384	0.142241	6.18237	6.31444e-10	2.81109e-07	1804.2	3091.81	2507.37	3035.23	2900.14	4414.63	5906.29	5846.49	5851.46	4555.71
ENSMUSG00000049001	Ndnf	protein_coding	500.885	1.11753	0.181003	6.17412	6.65311e-10	2.88591e-07	222.224	372.173	216.697	172.145	384.106	667.28	876.792	687.937	572.934	836.558
ENSMUSG00000020029	Nudt4	protein_coding	6628.97	-0.476429	0.077913	-6.11488	9.66278e-10	4.08663e-07	7326.1	7151.99	7614.17	8835.06	7814.24	5261.95	5907.39	5807.74	5055.97	5515.05
ENSMUSG00000033149	Phldb2	protein_coding	952.56	0.778533	0.128944	6.03778	1.5625e-09	6.29352e-07	842.447	668.467	506.867	623.49	745.561	1248.1	1044.48	1143.33	1337.61	1365.25
ENSMUSG00000008035	Mid1ip1	protein_coding	3115.68	0.905541	0.15164	5.97166	2.34845e-09	9.23925e-07	2067.41	2614.85	1497.35	2171.94	1814.83	3972.15	3207.96	5081.04	5065.1	3664.18
ENSMUSG00000025701	Alox5	protein_coding	186.839	-1.1039	0.185332	-5.95635	2.5793e-09	9.69644e-07	243.171	378.196	196.237	317.74	225.556	108.84	135.903	66.8558	119.837	76.0507
ENSMUSG00000038112	AW551984	protein_coding	15.4353	-1.27918	0.216048	-5.92082	3.20349e-09	1.17812e-06	28.2334	18.0667	26.0409	29.9755	23.5937	8.13756	3.28797	5.81355	5.70652	5.49764
ENSMUSG00000002500	Rpl3l	protein_coding	4869.66	-0.600224	0.10146	-5.91588	3.3011e-09	1.18819e-06	5952.69	6110.15	5805.26	6594.61	5161.36	4665.87	3332.91	3804	3624.78	3644.94
ENSMUSG00000041073	Nacad	protein_coding	60.2899	-1.22255	0.20758	-5.88951	3.87352e-09	1.33731e-06	121.13	131.284	88.353	63.3768	66.0624	28.4815	37.2637	27.1299	11.413	28.4045
ENSMUSG00000041117	Ccdc8	protein_coding	271.099	0.924005	0.160067	5.77262	7.80485e-09	2.64069e-06	162.114	143.329	168.336	136.174	255.756	377.379	339.757	290.678	390.326	447.142
ENSMUSG00000022865	Cxadr	protein_coding	2644.84	-0.398088	0.0700151	-5.68574	1.30246e-08	4.23725e-06	2987.27	3059.29	2979.82	2732.05	3326.71	2311.07	2405.7	2325.42	2095.43	2225.63
ENSMUSG00000094870	Zfp131	protein_coding	714.986	-0.411568	0.0725284	-5.67458	1.39031e-08	4.43771e-06	734.068	837.089	810.988	868.433	845.599	625.575	562.243	620.112	625.434	620.317
ENSMUSG00000023953	Polh	protein_coding	317.387	-0.471593	0.0833738	-5.65637	1.54608e-08	4.84353e-06	385.249	346.88	356.202	371.696	392.599	286.849	248.79	251.921	271.63	262.054
ENSMUSG00000027765	P2ry1	protein_coding	691.647	0.49728	0.0891809	5.57608	2.45992e-08	7.30079e-06	486.343	644.378	560.809	601.223	552.093	849.358	863.641	792.581	739.565	826.479
ENSMUSG00000042487	Leo1	protein_coding	521.135	-0.718464	0.12884	-5.57641	2.45531e-08	7.30079e-06	775.962	610.653	704.034	519.004	693.655	484.185	363.869	336.217	348.098	375.672
ENSMUSG00000003949	Hlf	protein_coding	578.223	0.956853	0.171878	5.56704	2.59097e-08	7.55715e-06	233.153	504.662	312.491	377.691	351.074	800.532	1120.1	747.041	643.695	691.787
ENSMUSG00000038816	Ctnnal1	protein_coding	1287.66	-0.529365	0.0958258	-5.52424	3.30908e-08	9.48808e-06	1360.67	1605.52	1528.04	1486.78	1682.7	1059.92	1079.55	997.993	1199.51	875.958
ENSMUSG00000024726	Carnmt1	protein_coding	479.932	-0.598782	0.108613	-5.51298	3.52818e-08	9.94771e-06	505.468	573.316	624.051	570.391	651.186	391.62	337.565	440.861	317.282	387.584
ENSMUSG00000029238	Clock	protein_coding	2157.15	-0.551978	0.100214	-5.50801	3.62923e-08	1.00649e-05	2402.57	2454.66	2578.98	2569.33	2932.23	2040.49	1482.88	1636.51	1595.54	1878.36
ENSMUSG00000047473	Zfp30	protein_coding	660.239	0.911416	0.166327	5.47966	4.26156e-08	1.16279e-05	294.173	393.853	496.637	317.74	602.111	981.593	747.466	1082.29	871.956	814.567
ENSMUSG00000040345	Arhgap9	protein_coding	48.4694	0.898545	0.164714	5.45517	4.89247e-08	1.31374e-05	30.0549	38.5422	26.9709	29.119	32.0874	60.0145	52.6075	71.7005	73.0434	70.5531
ENSMUSG00000038670	Mybpc2	protein_coding	1100.18	-0.84636	0.155326	-5.44892	5.06759e-08	1.33951e-05	1120.23	1181.56	1450.85	2127.4	1431.67	607.265	838.433	825.524	648.26	770.586
ENSMUSG00000038550	Ciart	protein_coding	173.831	1.19589	0.220037	5.43493	5.48169e-08	1.42667e-05	14.5721	56.6089	75.3326	102.773	74.5561	202.422	176.454	421.482	330.978	283.129
ENSMUSG00000053441	Adamts19	protein_coding	61.6314	-1.14144	0.210813	-5.41447	6.14704e-08	1.5756e-05	71.9496	140.92	63.2422	65.0896	134.012	24.4127	43.8396	31.0056	21.6848	20.158
ENSMUSG00000032942	Ucp3	protein_coding	1342.74	-1.14864	0.212501	-5.40534	6.46868e-08	1.63329e-05	1215.86	1698.27	3486.69	2019.49	1987.53	436.377	1057.63	753.824	330.978	440.728
ENSMUSG00000030096	Slc6a6	protein_coding	2794.48	0.671101	0.124526	5.38923	7.07615e-08	1.73489e-05	2522.79	1965.65	1698.24	2027.2	2277.26	3138.05	3615.67	3069.56	4371.19	3259.19
ENSMUSG00000026062	Slc9a2	protein_coding	149.65	-0.769593	0.143901	-5.34806	8.89023e-08	2.14851e-05	205.83	198.733	181.356	167.006	216.118	125.115	83.2953	135.65	89.0217	94.3762
ENSMUSG00000031521	Aga	protein_coding	488.977	-0.489181	0.091643	-5.3379	9.40281e-08	2.24038e-05	609.294	544.409	506.867	585.807	626.649	447.566	427.436	368.192	391.467	382.086
ENSMUSG00000026426	Arl8a	protein_coding	149.765	0.642649	0.120741	5.32254	1.02329e-07	2.40429e-05	122.041	103.582	123.694	125.041	96.2623	199.37	158.919	191.847	173.478	203.413
ENSMUSG00000008206	Cers4	protein_coding	1600.66	-0.470159	0.08894	-5.28625	1.24851e-07	2.8933e-05	2103.84	1689.84	1860.06	1622.1	2074.36	1369.14	1287.79	1365.22	1375.27	1258.96
ENSMUSG00000026308	Klhl30	protein_coding	1568.87	-0.46626	0.0885707	-5.26428	1.40743e-07	3.13284e-05	1767.77	1816.3	1900.06	1880.75	1791.23	1387.45	1204.49	1504.74	1099.08	1336.84
ENSMUSG00000059824	Dbp	protein_coding	1763.86	0.883504	0.168273	5.25043	1.51746e-07	3.33389e-05	869.77	1389.93	1002.57	1076.55	1356.17	1928.6	1733.86	3381.55	2817.88	2081.77
ENSMUSG00000022129	Dct	protein_coding	94.2138	-0.880857	0.169377	-5.20058	1.98662e-07	4.30868e-05	103.826	166.213	108.814	115.62	144.394	55.9457	46.0316	50.3841	77.6086	73.3019
ENSMUSG00000028173	Wls	protein_coding	1608.62	-0.435387	0.0850673	-5.11815	3.08547e-07	6.60719e-05	1859.76	1610.34	1943.77	2022.06	1857.3	1368.13	1481.78	1339.05	1189.24	1414.73
ENSMUSG00000050541	Adra1b	protein_coding	790.302	-0.630845	0.123588	-5.10443	3.31785e-07	7.016e-05	1045.55	984.031	1071.4	984.053	793.692	733.398	540.323	613.33	474.782	662.466
ENSMUSG00000022602	Arc	protein_coding	195.664	-1.06597	0.208958	-5.10138	3.37183e-07	7.04214e-05	441.716	579.338	372.943	23.1239	418.081	24.4127	24.1118	31.9745	17.1196	23.8231
ENSMUSG00000057378	Ryr3	protein_coding	71.9884	-0.85006	0.167391	-5.07829	3.8084e-07	7.85691e-05	108.38	87.9244	95.7933	80.5056	110.419	47.8082	36.1677	34.8813	54.7826	63.2229
ENSMUSG00000019846	Lama4	protein_coding	3035.96	0.645249	0.127555	5.0586	4.22353e-07	8.60836e-05	2327.89	1976.49	2100.01	2844.25	2270.66	4012.83	3036.99	3247.84	4592.6	3950.06
ENSMUSG00000022822	Abcc5	protein_coding	1352.82	0.592845	0.117573	5.04236	4.59824e-07	9.26053e-05	1009.12	1282.73	964.443	999.468	1030.57	1297.94	1920.18	1522.18	1791.85	1709.77
ENSMUSG00000042246	Tmc7	protein_coding	329.071	0.511297	0.101602	5.03235	4.84497e-07	9.64263e-05	291.441	232.458	283.66	272.349	258.587	420.102	425.244	328.466	378.913	399.495
ENSMUSG00000055866	Per2	protein_coding	473.352	1.01779	0.202814	5.01836	5.21145e-07	0.000102514	96.5399	350.493	230.648	314.314	278.406	557.423	817.609	516.437	902.771	668.88
ENSMUSG00000023039	Krt7	protein_coding	23.2194	-1.0811	0.215755	-5.01078	5.42095e-07	0.00010541	31.8764	34.9289	28.831	28.2626	55.6812	13.2235	14.2479	3.8757	10.2717	10.9953
ENSMUSG00000046447	Camk2n1	protein_coding	75.4164	0.780644	0.156214	4.99728	5.81439e-07	0.000111775	63.7528	48.1778	45.5716	48.8172	54.7374	92.5647	81.1033	94.9547	130.109	94.3762
ENSMUSG00000022951	Rcan1	protein_coding	1635.05	-0.418413	0.0837916	-4.9935	5.92948e-07	0.000112079	2019.14	1610.34	2044.21	1852.49	1868.62	1487.14	1493.84	1332.27	1305.65	1336.84
ENSMUSG00000048647	Exd1	protein_coding	12.8031	-1.1072	0.221776	-4.99242	5.96273e-07	0.000112079	18.2151	18.0667	33.4812	15.416	19.8187	7.12037	3.28797	4.84463	2.28261	5.49764
ENSMUSG00000055116	Arntl	protein_coding	211.397	-1.10486	0.222204	-4.97229	6.61667e-07	0.000121668	653.011	180.667	302.26	138.744	457.718	130.201	87.6792	28.0988	69.6195	65.9717
ENSMUSG00000024501	Dpysl3	protein_coding	1869.42	0.507271	0.102123	4.96727	6.79007e-07	0.0001222	1539.17	1212.88	1692.66	1706.89	1472.25	2087.28	2450.63	2313.79	2026.95	2191.73
ENSMUSG00000026491	Ahctf1	protein_coding	1572.07	0.40136	0.0807884	4.96804	6.76321e-07	0.0001222	1200.37	1359.82	1329.02	1534.75	1310.87	1707.87	1972.78	1755.69	1835.22	1714.35
ENSMUSG00000039542	Ncam1	protein_coding	313.689	0.621305	0.126132	4.92585	8.39936e-07	0.000147322	230.421	249.32	256.689	184.135	285.012	349.915	458.124	374.974	342.391	405.909
ENSMUSG00000024866	Acy3	protein_coding	454.026	0.518143	0.105226	4.92409	8.47529e-07	0.000147322	407.107	384.218	348.762	300.611	402.037	505.546	619.235	529.033	497.608	546.099
ENSMUSG00000028017	Egf	protein_coding	376.601	-0.870752	0.176884	-4.92273	8.53436e-07	0.000147322	518.219	844.316	358.062	378.548	461.493	210.559	264.134	254.827	238.532	237.315
ENSMUSG00000068742	Cry2	protein_coding	755.969	0.631599	0.128637	4.90992	9.11113e-07	0.00015569	443.537	593.791	605.451	650.04	592.674	871.736	1216.55	849.747	826.304	909.86
ENSMUSG00000015745	Plekho1	protein_coding	1357.06	0.485129	0.0995721	4.87214	1.10398e-06	0.000186157	1110.21	1158.68	1006.29	1173.33	1144.77	1492.23	1682.35	1288.67	1692.55	1821.55
ENSMUSG00000022742	Cpox	protein_coding	1010.74	-0.48717	0.100058	-4.86886	1.12242e-06	0.000186157	982.703	1341.75	1323.44	1118.51	1181.57	812.739	751.85	899.163	811.467	884.204
ENSMUSG00000063172	Hspb11	protein_coding	109.472	-0.682877	0.140516	-4.85979	1.17513e-06	0.000193007	153.917	132.489	157.175	127.61	117.969	91.5476	77.8153	82.3586	92.4456	61.3903
ENSMUSG00000032911	Cspg4	protein_coding	964.995	0.562603	0.116518	4.82846	1.37594e-06	0.000223814	910.754	782.889	691.944	793.066	644.58	1009.06	1286.69	997.993	1247.44	1285.53
ENSMUSG00000028386	Slc46a2	protein_coding	26.2687	-1.06507	0.22235	-4.79007	1.66727e-06	0.000268621	75.5926	18.0667	36.2712	36.827	49.0749	5.08598	3.28797	13.565	14.8369	10.079
ENSMUSG00000050965	Prkca	protein_coding	1185.35	-0.612695	0.128075	-4.78389	1.71935e-06	0.000274399	1178.52	1571.8	1674.06	1528.75	1335.4	920.561	886.656	1121.05	698.478	938.264
ENSMUSG00000004056	Akt2	protein_coding	4412.56	-0.235342	0.0494427	-4.75991	1.93684e-06	0.000306219	4862.51	4914.13	4838.03	4754.11	4513.95	4235.6	4080.37	4132.47	3850.76	3943.64
ENSMUSG00000055341	Zfp457	protein_coding	40.9557	-1.0365	0.220024	-4.71085	2.46683e-06	0.000386402	36.4302	51.7911	91.1431	59.951	81.1624	11.1891	31.7837	18.4096	5.70652	21.9906
ENSMUSG00000046818	Ddit4l	protein_coding	16.0531	-1.0002	0.213314	-4.68887	2.74723e-06	0.000426375	30.0549	27.7022	19.5307	19.6982	23.5937	5.08598	8.76792	8.72033	9.13043	8.24646
ENSMUSG00000050777	Tmem37	protein_coding	61.1109	-1.03819	0.222174	-4.67286	2.97034e-06	0.000456812	78.3248	134.898	99.5134	105.342	85.8811	11.1891	17.5358	9.68925	60.4891	8.24646
ENSMUSG00000028826	Maco1	protein_coding	930.839	0.430655	0.0922015	4.6708	3.00031e-06	0.000457264	675.779	833.476	788.667	866.72	768.211	949.043	1215.45	1055.16	1068.26	1087.62
ENSMUSG00000039934	Gsap	protein_coding	89.4061	0.722062	0.154717	4.66699	3.05637e-06	0.000461649	69.2173	51.7911	72.5425	70.2283	55.6812	87.4788	99.7351	119.178	138.098	130.111
ENSMUSG00000024525	Impa2	protein_coding	492.842	-0.708091	0.151794	-4.66481	3.08897e-06	0.000462443	627.509	711.827	642.652	585.807	578.518	424.17	208.238	389.508	346.956	413.239
ENSMUSG00000058624	Gda	protein_coding	146.369	0.798168	0.171217	4.66174	3.13548e-06	0.000465289	117.487	78.2889	95.7933	92.4958	108.531	182.078	156.727	137.587	283.043	211.659
ENSMUSG00000036832	Lpar3	protein_coding	46.4231	0.853434	0.183639	4.64734	3.36243e-06	0.000490365	38.2517	30.1111	26.9709	29.119	23.5937	68.1521	80.0073	72.6694	46.7934	48.5625
ENSMUSG00000040964	Arhgef10l	protein_coding	1850.74	-0.482254	0.103769	-4.64737	3.36199e-06	0.000490365	1766.86	2157.16	2327.87	2283.28	2344.27	1643.79	1497.12	1613.26	1256.58	1617.22
ENSMUSG00000021922	Itih4	protein_coding	49.449	-0.962728	0.207358	-4.64283	3.43669e-06	0.00049691	83.7894	83.1067	85.5629	55.6688	51.9062	11.1891	35.0717	19.3785	37.663	31.1533
ENSMUSG00000052920	Prkg1	protein_coding	1198.85	0.60191	0.129896	4.6338	3.59014e-06	0.000514698	624.777	973.191	986.764	1047.43	1006.04	1403.73	1346.97	1709.18	1424.35	1466.04
ENSMUSG00000039518	Cdsn	protein_coding	16.4698	1.00588	0.217336	4.62822	3.68818e-06	0.00052431	14.5721	4.81778	5.58019	5.9951	7.54999	21.3611	20.8238	26.161	33.0978	24.7394
ENSMUSG00000035914	Cd276	protein_coding	114.193	-0.591612	0.127885	-4.62614	3.72543e-06	0.000525192	132.059	144.533	143.225	160.155	117.969	100.702	75.6233	92.0479	86.7391	88.8786
ENSMUSG00000028399	Ptprd	protein_coding	777.801	-0.509051	0.110145	-4.62163	3.80728e-06	0.000532296	693.084	967.169	956.073	1035.44	963.567	674.4	658.69	635.615	562.663	631.313
ENSMUSG00000025408	Ddit3	protein_coding	457.555	0.817862	0.177241	4.61441	3.94219e-06	0.000546639	313.299	303.52	239.948	411.949	241.6	871.736	481.14	450.55	748.695	513.113
ENSMUSG00000023921	Mmut	protein_coding	5453.81	0.326101	0.0713527	4.57027	4.87089e-06	0.000669925	5101.13	4326.36	4789.66	4685.6	5213.27	6152	5588.46	6553.81	6078.58	6049.24
ENSMUSG00000020541	Tom1l1	protein_coding	515.177	0.408234	0.089397	4.56653	4.95856e-06	0.000676484	417.125	456.484	393.404	466.761	464.324	538.096	644.442	640.46	585.489	545.183
ENSMUSG00000060639	H4c9	protein_coding	110.279	0.974869	0.21382	4.55929	5.13272e-06	0.000694641	53.7345	40.9511	40.9214	35.1141	111.362	244.127	101.927	155.997	189.456	129.195
ENSMUSG00000056671	Prelid2	protein_coding	157.26	-0.587764	0.129222	-4.54848	5.40347e-06	0.00072548	201.277	179.462	199.027	198.695	181.2	126.132	99.7351	155.028	131.25	100.79
ENSMUSG00000034842	Art3	protein_coding	11560.3	0.47939	0.105949	4.5247	6.0481e-06	0.000805636	9060.18	9321.2	9504.93	7806.47	11993.2	12762.7	14274.2	12733.6	14296	13850.4
ENSMUSG00000026082	Rev1	protein_coding	735.791	0.435462	0.0963221	4.52089	6.15794e-06	0.000813859	544.631	704.6	598.011	679.159	574.743	914.458	933.784	814.866	768.097	825.563
ENSMUSG00000037490	Slc2a12	protein_coding	367.306	-0.58338	0.129387	-4.50878	6.52e-06	0.00085503	342.443	448.053	470.596	436.786	542.655	318.382	237.83	297.46	259.076	319.78
ENSMUSG00000034462	Pkd2	protein_coding	555.874	0.657008	0.146214	4.49347	7.00721e-06	0.000911854	502.736	310.747	351.552	431.647	474.705	660.16	655.402	582.324	918.749	670.712
ENSMUSG00000055128	Cgrrf1	protein_coding	425.937	0.375451	0.0836965	4.48586	7.26189e-06	0.000937781	365.212	379.4	392.474	377.691	328.424	462.824	523.883	497.059	490.76	441.644
ENSMUSG00000005982	Naa60	protein_coding	541.821	0.515202	0.11508	4.47689	7.57395e-06	0.000956183	377.052	491.413	412.934	434.216	479.424	579.801	806.649	636.584	570.652	629.48
ENSMUSG00000035783	Acta2	protein_coding	10407.6	-0.848007	0.189382	-4.47775	7.54335e-06	0.000956183	12990.1	14720.7	18277.9	14341.1	10852.2	6937.27	8064.3	5913.35	3006.19	8973.07
ENSMUSG00000048373	Fgfbp1	protein_coding	5.12269	-0.9039	0.201875	-4.47753	7.55131e-06	0.000956183	9.10754	12.0444	15.8105	9.42087	2.83125	0	1.09599	0	0	0.916274
ENSMUSG00000028708	Mknk1	protein_coding	287.815	0.45993	0.102931	4.46832	7.88371e-06	0.000987917	243.171	277.022	225.998	211.541	241.6	320.416	328.797	311.025	391.467	327.11
ENSMUSG00000026558	Uck2	protein_coding	2012.43	-0.419764	0.0940472	-4.46334	8.0693e-06	0.00100374	2052.84	2153.55	2698.02	2442.57	2239.52	1751.61	1757.97	1779.92	1464.29	1783.99
ENSMUSG00000052595	A1cf	protein_coding	8.94935	0.837645	0.18806	4.45413	8.42332e-06	0.00103259	0	0	0	0	0	9.15476	46.0316	7.7514	4.56521	21.9906
ENSMUSG00000038859	Baiap2l1	protein_coding	360.521	0.51936	0.116759	4.44812	8.66244e-06	0.00105426	259.565	334.836	295.75	252.651	315.212	390.603	518.404	430.203	370.924	437.063
ENSMUSG00000020102	Slc16a7	protein_coding	177.294	-0.477584	0.10747	-4.44387	8.83531e-06	0.00106762	218.581	196.324	215.767	216.68	193.468	145.459	120.559	153.09	165.489	147.52
ENSMUSG00000048581	E130311K13Rik	protein_coding	212.419	-0.583995	0.13278	-4.39823	1.09139e-05	0.00129112	281.423	221.618	316.211	259.502	218.006	166.82	131.519	190.878	163.206	175.008
ENSMUSG00000020612	Prkar1a	protein_coding	11689.7	-0.358464	0.0816366	-4.39097	1.12846e-05	0.0013257	11871.7	13604.2	14472.2	13709.1	12275.3	10032.6	9761.99	11632.9	9568.69	9968.14
ENSMUSG00000026158	Ogfrl1	protein_coding	546.571	-0.448525	0.102421	-4.37925	1.19088e-05	0.00138938	509.111	676.898	640.792	651.753	701.205	409.93	477.852	503.841	441.684	452.639
ENSMUSG00000044317	Gpr4	protein_coding	53.0975	0.821173	0.18765	4.37609	1.20827e-05	0.00140002	32.7871	24.0889	30.6911	41.1092	41.5249	70.1865	83.2953	43.6016	91.3043	72.3856
ENSMUSG00000029189	Sel1l3	protein_coding	41.2219	-0.870703	0.200048	-4.35247	1.34613e-05	0.00154915	32.7871	55.4044	70.6824	75.3669	53.7937	24.4127	35.0717	24.2231	19.4022	21.0743
ENSMUSG00000043091	Tuba1c	protein_coding	360.729	0.631656	0.145496	4.3414	1.41578e-05	0.00160743	244.993	260.16	315.281	313.458	229.331	452.652	325.509	427.296	448.532	590.08
ENSMUSG00000060036	Rpl3	protein_coding	2299.57	0.55819	0.128663	4.33838	1.43536e-05	0.00161468	2326.07	1795.83	1626.63	1637.52	1697.8	2151.37	2700.52	3282.72	3076.95	2700.26
ENSMUSG00000030089	Slc41a3	protein_coding	1901.51	-0.871332	0.201351	-4.32742	1.50864e-05	0.00167905	3243.19	1963.24	2808.7	2276.42	3027.54	1602.08	413.188	1305.14	1192.66	1182.91
ENSMUSG00000027803	Wwtr1	protein_coding	2530.1	0.396659	0.091837	4.31916	1.56621e-05	0.00173173	2324.24	1968.06	2010.73	2232.75	2304.63	2765.75	2646.82	2694.58	3443.31	2910.09
ENSMUSG00000024966	Stip1	protein_coding	3268.33	-0.293826	0.068253	-4.30495	1.67023e-05	0.00183476	3901.67	3472.41	3853.12	3575.65	3238	3026.16	2867.11	2952.32	2776.79	3020.04
ENSMUSG00000045045	Lrfn4	protein_coding	374.501	-0.479402	0.111503	-4.29947	1.71208e-05	0.00186295	472.681	487.8	411.074	471.043	361.456	315.33	260.846	346.875	294.456	323.445
ENSMUSG00000110353	Gm33543	protein_coding	59.1817	-0.737229	0.171516	-4.29831	1.72104e-05	0.00186295	75.5926	52.9956	93.0032	77.9363	85.8811	35.6018	40.5517	38.757	36.5217	54.9764
ENSMUSG00000021676	Iqgap2	protein_coding	125.124	-0.768344	0.178797	-4.2973	1.72893e-05	0.00186295	132.059	173.44	156.245	153.303	213.287	79.3412	81.1033	120.147	47.9347	94.3762
ENSMUSG00000064061	Dzip3	protein_coding	252.868	-0.665562	0.155064	-4.29219	1.7692e-05	0.00187446	237.707	308.338	324.581	317.74	408.643	197.336	151.247	248.045	151.793	183.255
ENSMUSG00000028393	Alad	protein_coding	1526.2	-0.671002	0.15637	-4.29112	1.77775e-05	0.00187446	1564.68	1632.02	2202.32	2215.62	2040.38	1436.28	835.145	930.168	1427.77	977.664
ENSMUSG00000020142	Slc1a4	protein_coding	62.9754	-0.943157	0.219731	-4.29234	1.76804e-05	0.00187446	135.702	105.991	115.324	98.4909	22.65	33.5674	35.0717	23.2542	23.9674	35.7347
ENSMUSG00000021981	Cab39l	protein_coding	571.147	-0.355759	0.0832189	-4.27498	1.91151e-05	0.00199612	663.94	556.453	698.454	645.758	652.13	515.718	531.555	453.457	496.467	497.537
ENSMUSG00000053062	Jam2	protein_coding	3178.69	0.483754	0.113562	4.25984	2.04575e-05	0.00212319	2694.01	2208.95	2349.26	2417.74	3387.11	3403.53	3977.35	3699.36	3980.87	3668.76
ENSMUSG00000027956	Tmem144	protein_coding	816.375	-0.681484	0.16051	-4.24575	2.17861e-05	0.00224729	675.779	896.107	1290.88	1409.7	920.155	574.715	646.634	588.138	510.163	651.471
ENSMUSG00000034192	Lsm3	protein_coding	389.892	0.348386	0.0821235	4.24222	2.2132e-05	0.00225547	335.157	376.991	352.482	334.869	309.549	417.05	436.204	469.929	417.717	448.974
ENSMUSG00000028033	Kcnq5	protein_coding	56.0973	-0.869782	0.205003	-4.24278	2.2077e-05	0.00225547	91.0754	87.9244	62.3121	101.06	53.7937	46.791	14.2479	39.7259	27.3913	36.651
ENSMUSG00000029624	Ptcd1	protein_coding	875.216	0.288643	0.0682273	4.23061	2.33053e-05	0.00234676	855.198	811.796	721.705	780.219	761.605	992.782	915.152	996.055	938.151	979.497
ENSMUSG00000061731	Ext1	protein_coding	1093.6	0.359561	0.0850971	4.2253	2.38622e-05	0.00238862	966.31	1106.88	860.28	946.369	886.18	1285.73	1158.46	1147.21	1302.23	1276.37
ENSMUSG00000079344	Lipo4	protein_coding	3.82699	0.791812	0.187503	4.22293	2.41144e-05	0.00239967	0	0	0	0	0	9.15476	6.57594	14.5339	3.42391	4.58137
ENSMUSG00000005873	Reep5	protein_coding	6533.01	-0.291971	0.069211	-4.21856	2.45871e-05	0.0024324	7373.46	6962.89	7071.96	7753.37	6880.87	6025.86	5865.74	6448.2	5275.1	5672.65
ENSMUSG00000071648	Rom1	protein_coding	409.015	0.507584	0.121118	4.19081	2.77963e-05	0.00270247	276.869	383.013	315.281	333.156	352.018	496.391	386.885	584.262	465.652	496.62
ENSMUSG00000035900	Gramd4	protein_coding	1246.75	-0.371706	0.0888505	-4.1835	2.87059e-05	0.00277496	1597.46	1420.04	1260.19	1234.13	1555.3	1081.28	1025.85	1107.48	1112.77	1072.96
ENSMUSG00000032456	Nmnat3	protein_coding	336.807	0.619786	0.148595	4.17097	3.03304e-05	0.00291534	350.64	297.498	215.767	212.398	201.962	379.414	398.941	495.121	408.587	407.742
ENSMUSG00000060487	Samd5	protein_coding	164.402	0.717283	0.173152	4.14252	3.43515e-05	0.00328318	117.487	107.196	77.1927	106.199	169.875	217.68	173.167	215.101	279.619	180.506
ENSMUSG00000026170	Cyp27a1	protein_coding	275.869	0.493564	0.119231	4.13955	3.47987e-05	0.00328988	191.258	207.164	246.458	210.685	269.912	294.987	371.541	288.74	352.663	325.277
ENSMUSG00000038271	Iffo1	protein_coding	215.828	0.473914	0.114514	4.13847	3.49632e-05	0.00328988	194.901	186.689	146.945	184.992	176.481	237.006	252.078	285.833	276.195	217.157
ENSMUSG00000037461	Ints7	protein_coding	570.137	-0.479015	0.11579	-4.13692	3.51994e-05	0.00328988	688.53	668.467	709.614	752.813	536.049	544.199	524.979	429.234	408.587	438.895
ENSMUSG00000035105	Egln3	protein_coding	2390.32	-0.560652	0.135503	-4.13754	3.51044e-05	0.00328988	2626.61	3671.15	2643.15	2948.73	2614.18	1837.05	2357.48	1759.57	1408.37	2036.88
ENSMUSG00000033685	Ucp2	protein_coding	1070.43	0.744533	0.182068	4.08931	4.32661e-05	0.00397789	711.299	662.444	750.536	865.007	667.23	1341.68	2240.2	806.146	1077.39	1582.4
ENSMUSG00000037949	Ano10	protein_coding	1403.91	-0.747406	0.182904	-4.08632	4.38262e-05	0.00400761	2702.21	1476.65	1645.23	2012.64	1420.34	1127.05	643.346	795.488	1383.26	832.893
ENSMUSG00000034024	Cct2	protein_coding	3814.68	-0.218778	0.0537821	-4.06786	4.74467e-05	0.00431536	4107.5	3955.4	4345.11	4266.8	3862.76	3636.47	3421.68	3438.72	3482.12	3630.28
ENSMUSG00000032359	Ctsh	protein_coding	478.224	0.705566	0.174301	4.04799	5.16602e-05	0.00467345	498.182	239.684	424.095	267.21	260.475	774.085	619.235	542.598	615.163	541.518
ENSMUSG00000034647	Ankrd12	protein_coding	746.374	0.43846	0.108507	4.04085	5.32581e-05	0.00479238	566.489	658.831	574.76	642.332	688.936	800.532	768.289	905.945	1070.54	787.079
ENSMUSG00000036181	H1f2	protein_coding	2538.32	0.628825	0.155969	4.03173	5.53682e-05	0.00492981	2458.12	1565.78	1810.77	1956.11	1737.44	3518.48	2239.11	2909.68	4342.66	2845.03
ENSMUSG00000020182	Ddc	protein_coding	233.426	-0.7964	0.198067	-4.02086	5.79866e-05	0.00513591	305.103	184.28	364.573	499.306	236.881	219.714	134.807	120.147	111.848	157.599
ENSMUSG00000019082	Slc25a22	protein_coding	624.516	-0.640912	0.160248	-3.99949	6.34793e-05	0.00556414	589.258	926.218	881.67	784.501	742.73	503.512	615.947	421.482	297.88	481.96
ENSMUSG00000095098	Ccdc85b	protein_coding	237.081	0.636593	0.159934	3.98034	6.88179e-05	0.00599023	223.135	166.213	138.575	229.527	125.519	274.643	242.214	315.87	329.837	325.277
ENSMUSG00000074505	Fat3	protein_coding	130.348	-0.665598	0.167255	-3.97954	6.90486e-05	0.00599023	133.881	161.396	149.735	177.284	206.681	110.874	115.079	88.1722	55.9239	104.455
ENSMUSG00000020601	Trib2	protein_coding	1296.9	0.569664	0.143199	3.97813	6.94599e-05	0.00599517	1365.22	1018.96	699.384	908.686	1065.49	1687.53	1339.3	1727.59	1595.54	1561.33
ENSMUSG00000029314	Gpat3	protein_coding	656.789	-0.492056	0.124052	-3.96652	7.29303e-05	0.00626275	572.864	779.276	804.478	819.616	913.548	593.025	541.419	555.194	440.543	547.932
ENSMUSG00000040842	Szrd1	protein_coding	1640.81	-0.248553	0.062711	-3.96346	7.38709e-05	0.00631149	1882.53	1783.78	1689.87	1893.59	1673.27	1582.76	1439.04	1519.27	1491.68	1452.29
ENSMUSG00000070427	Il18bp	protein_coding	233.493	0.407444	0.102989	3.9562	7.61517e-05	0.00647366	195.812	210.778	181.356	224.388	182.143	258.368	288.246	291.646	237.391	264.803
ENSMUSG00000021314	Amph	protein_coding	22.5395	-0.831791	0.210396	-3.95345	7.70329e-05	0.00651582	29.1441	19.2711	37.2013	35.9706	36.8062	13.2235	16.4399	9.68925	19.4022	8.24646
ENSMUSG00000060716	Plekhh1	protein_coding	333.422	0.706655	0.179166	3.94414	8.00873e-05	0.00671135	304.192	273.409	254.829	109.625	228.387	427.222	489.908	389.508	397.174	459.969
ENSMUSG00000032396	Dis3l	protein_coding	1275.46	-0.256001	0.0649091	-3.94399	8.01379e-05	0.00671135	1394.36	1414.02	1408.07	1300.94	1438.27	1155.53	1237.37	1211.16	1052.28	1142.59
ENSMUSG00000043719	Col6a6	protein_coding	75.3742	-0.810852	0.206628	-3.92422	8.70105e-05	0.00725102	136.613	109.604	76.2626	96.778	103.812	42.7222	53.7035	22.2853	79.8912	32.0696
ENSMUSG00000045776	Lrtm1	protein_coding	13632.8	-0.403632	0.103277	-3.90825	9.29683e-05	0.00770953	13848	16869.4	16548.1	16509.6	14430.9	13536.8	11149.5	12445.8	9464.83	11524.9
ENSMUSG00000044847	Lsm11	protein_coding	208.627	-0.474771	0.121885	-3.89525	9.8098e-05	0.00809524	244.082	245.707	231.578	212.398	295.393	174.958	139.191	197.661	166.63	178.673
ENSMUSG00000028910	Mecr	protein_coding	620.88	-0.353486	0.0909647	-3.88597	0.000101921	0.00836986	585.615	707.009	696.594	750.244	760.661	574.715	510.732	500.934	556.956	565.341
ENSMUSG00000022193	Psmb5	protein_coding	661.454	0.276917	0.071328	3.88231	0.000103471	0.00841544	602.919	592.587	583.13	657.748	544.543	719.157	710.202	735.414	762.391	706.447
ENSMUSG00000031788	Kifc3	protein_coding	2024.89	0.219798	0.0566699	3.87857	0.000105071	0.00850475	1843.37	1846.41	1760.55	1956.97	1934.68	2195.11	2108.69	2102.57	2174.18	2326.42
ENSMUSG00000019933	Mrln	protein_coding	12.3012	-0.860017	0.221928	-3.8752	0.000106538	0.00858242	25.5011	16.8622	25.1109	11.1338	15.1	7.12037	2.19198	5.81355	6.84782	7.33019
ENSMUSG00000024871	Doc2g	protein_coding	1367.97	0.495067	0.127861	3.87192	0.000107982	0.00858986	1144.82	1333.32	1069.54	1013.17	1004.15	1273.53	2110.88	1612.29	1570.43	1547.59
ENSMUSG00000039981	Zc3h12d	protein_coding	5.12441	-0.826673	0.213512	-3.8718	0.000108036	0.00858986	6.37528	13.2489	10.2304	5.9951	8.49374	2.03439	1.09599	1.93785	0	1.83255
ENSMUSG00000028556	Dock7	protein_coding	522.726	-0.33118	0.0857094	-3.86398	0.000111553	0.0088184	558.292	580.542	623.121	598.653	562.474	476.047	454.836	499.965	483.913	389.416
ENSMUSG00000035561	Aldh1b1	protein_coding	742.398	0.434738	0.112667	3.85861	0.000114032	0.00893095	702.191	552.84	521.748	708.278	630.424	842.237	876.792	1016.4	761.249	811.819
ENSMUSG00000054428	Atpif1	protein_coding	4148.23	0.350134	0.0907354	3.85885	0.000113923	0.00893095	4378.9	3485.66	3554.58	3519.12	3184.21	4404.45	4616.31	4658.59	5116.46	4563.96
ENSMUSG00000042985	Upk3b	protein_coding	202.556	-0.813633	0.210963	-3.85676	0.0001149	0.00895745	306.013	305.929	185.076	186.704	439.787	110.874	184.126	73.6383	68.4782	164.929
ENSMUSG00000022468	Endou	protein_coding	47.5611	0.688889	0.178994	3.84867	0.000118759	0.00921584	41.8947	20.4756	32.5511	39.3964	33.0312	50.8598	78.9113	55.2287	58.2065	65.0554
ENSMUSG00000053414	Hunk	protein_coding	16.324	-0.840566	0.218479	-3.84736	0.000119397	0.00922298	18.2151	15.6578	33.4812	30.8319	20.7625	12.2063	9.86391	4.84463	9.13043	8.24646
ENSMUSG00000022899	Slc15a2	protein_coding	181.822	0.85071	0.222211	3.82838	0.000128988	0.00991859	155.739	59.0178	90.2131	109.625	20.7625	316.348	126.039	243.2	455.38	241.896
